# Supplementary material for: Analysis of mRNA and circRNA Expression Profiles of Bovine Monocyte-Derived Macrophages Infected With Mycobacterium avium subsp. paratuberculosis
Source: Front Microbiol. 2022 Jan 3;12:796922. doi: 10.3389/fmicb.2021.796922 (PMC8761944; doi:10.3389/fmicb.2021.796922)
Supplement: Supplementary Table 1 — RT-qPCR primer sequence list. [file Table_1.XLSX]

## Sheet: Sheet1
Genes name	Sequences
β-αctin	F: CATCCTGACCCTCAAGTA
	R: CTCGTTGTAGAAGGTGTG
CCL4	F: AGCTGTGGTATTCCAGACCAA
	R: TCAAGGTCATCCACGTACTCC
CD40	F: TCCTGTTTGCTGTCCTGTTG
	R: GATCCTGCCTTTCAGCCATA
CXCL-2	F: TGGTCAGGAAGTGTGTCTCAA
	R: TCAGTTGGCACTAGCCTTGTT
TGFBR1	F: CATCATCTGGCCTTGGTC
	R: CCTCTTCATTTGGCACTC
DDIT4	F: CTCGCTGACCGCAGTAAC
	R: TAGGCATAGTGAGGATGGAC
IRF1	F: TCCTTCCGTTTGACCACA
	R: CTCATCAGGGCCTAGCAG
GADD	F: CGGCCAAGCTGATGAATG
	R: GAAGGACTGAATAAGCGTGAA
IL-8	F: TGCAGGTATTTGTGAAGA
	R: GAGGCACTGAAGTAGATTTG
IL-10	F: GCCACAGGCTGAGAACCA
	F: GCCACAGGCTGAGAACCA
SLCB	F: TGCTTCTTTCTGCTGGTCG
	R: CGGAGGCGTACTTTGTCTT
BID	F: GCGGTGTCAGCGTTGTAGC
	R: TGGCACTCCGTGATCGTC
RAB5B	F: GCTGCCATTGTGGTTTAT
	R: CCTGTCGCTGTAGTTCTTTT
PLAUR	F: CCAGAAACCGCTACCTCG
	R: GGTTATCACATCCACGCACT
