# Supplementary material for: Analysis of mRNA and circRNA Expression Profiles of Bovine Monocyte-Derived Macrophages Infected With Mycobacterium avium subsp. paratuberculosis
Source: Front Microbiol. 2022 Jan 3;12:796922. doi: 10.3389/fmicb.2021.796922 (PMC8761944; doi:10.3389/fmicb.2021.796922)
Supplement: Supplementary Table 2 — Sequencing sequence statistics and quality control results. [file Table_2.XLSX]

## Sheet: Sheet1
Sample	Raw Data	Valid Data	Valid Ratio	Q20%	Q30%	GC content%
C_1	82273248	80487982	97.83	99.6	96.11	47
C_2	118567490	116212924	98.01	99.65	96.71	47.5
C_3	106263080	104286200	98.14	99.77	97.29	48
MAP_1	108944752	106740940	97.98	99.66	96.52	48
MAP_2	81564840	80005308	98.09	99.84	97.22	48
MAP_3	90167332	88287748	97.92	99.75	96.76	47.5
