# Supplementary material for: Analysis of mRNA and circRNA Expression Profiles of Bovine Monocyte-Derived Macrophages Infected With Mycobacterium avium subsp. paratuberculosis
Source: Front Microbiol. 2022 Jan 3;12:796922. doi: 10.3389/fmicb.2021.796922 (PMC8761944; doi:10.3389/fmicb.2021.796922)
Supplement: Supplementary Table 3 — Reference genome comparison statistics. [file Table_3.XLSX]

## Sheet: Sheet1
Sample	Valid reads	Mapped reads	Unique Mapped reads	Multi Mapped reads
C_1	79821564	65497640(82.06%)	63821677(79.96%)	1675963(2.10%)
C_2	115239168	97441142(84.56%)	94322041(81.85%)	3119101(2.71%)
C_3	103433328	88213960(85.29%)	85352730(82.52%)	2861230(2.77%)
MAP_1	105626084	84927938(80.40%)	82346942(77.96%)	2580996(2.44%)
MAP_2	79192996	66084873(83.45%)	63516851(80.21%)	2568022(3.24%)
MAP_3	87427656	72549406(82.98%)	70344389(80.46%)	2205017(2.52%)
