# Supplementary material for: Analysis of mRNA and circRNA Expression Profiles of Bovine Monocyte-Derived Macrophages Infected With Mycobacterium avium subsp. paratuberculosis
Source: Front Microbiol. 2022 Jan 3;12:796922. doi: 10.3389/fmicb.2021.796922 (PMC8761944; doi:10.3389/fmicb.2021.796922)
Supplement: Supplementary Table 4 — Differential mRNA expression results. [file Table_4.XLSX]

## Sheet: Sheet1
gene_name	MAP(mean)	control(mean)	fc	log2(fc)	pval	regulation
TMEM173	0.56031	2.89641	0.399719	-1.32294	0.000730952	down
HIC2	1.09805	0.19697	2.07619	1.05394	0.0157736	up
MAPK12	1.98013	0.210174	2.37205	1.24613	0.00762122	up
TKT	55.5382	28.4615	2.01526	1.01097	0.00720682	up
ENSBTAG00000012981	4.13234	1.36051	2.20867	1.14318	0.00264487	up
SACM1L	5.06208	1.49337	2.39278	1.25869	0.00205615	up
CDCP1	1.94243	0.40586	2.13082	1.09141	0.0196706	up
TMCC1	2.81324	0.509406	2.39108	1.25766	0.00346788	up
PPARG	1.77093	5.15027	0.478764	-1.06261	0.0044053	down
MGLL	5.52508	0.719404	3.6212	1.85647	0.0138342	up
GCLC	87.3938	16.9976	5.06009	2.33916	6.2408e-05	up
ANKS1A	1.19883	3.72408	0.477046	-1.0678	0.000769852	down
ZNF76	1.15663	3.32454	0.490139	-1.02874	0.000563254	down
MAPK14	1.43157	6.21501	0.392707	-1.34847	0.00521716	down
KCTD20	6.61551	14.4271	0.468626	-1.09349	0.0393346	down
PIM1	88.8597	35.4635	2.86949	1.52079	0.00279895	up
ENSBTAG00000005536	4.07169	11.8212	0.42625	-1.23023	0.0234329	down
GTPBP2	4.26979	11.1694	0.44563	-1.16608	0.0161223	down
IRF9	9.50722	23.6743	0.392121	-1.35063	0.00135871	down
ENPP5	0.830333	3.77549	0.394078	-1.34345	0.00737088	down
PLA2G7	2.24656	6.77654	0.435489	-1.19929	0.0120458	down
NEU1	24.7058	8.17312	2.75719	1.4632	0.000581897	up
HIST1H2BF	7.44291	29.9798	0.0292055	-5.09762	0.0134661	down
CD83	23.5027	5.22709	4.00204	2.00073	0.0196713	up
EDN1	7.09543	0.487495	5.0477	2.33563	0.0032742	up
F13A1	2.1346	6.09703	0.464385	-1.10661	0.00295301	down
PQLC1	16.9465	5.69864	2.69226	1.42882	0.00177952	up
NFATC1	8.00885	1.02789	4.56283	2.18993	0.000518058	up
MOCOS	3.03645	1.10866	2.03454	1.0247	0.000542445	up
RNF125	6.28145	1.22791	3.14249	1.65191	0.0119273	up
OSBPL1A	1.65015	5.43534	0.403165	-1.31056	0.00319499	down
C24H18orf8	25.5661	6.7812	3.43292	1.77943	7.38055e-05	up
LPIN2	4.16932	10.2074	0.474912	-1.07427	0.000979489	down
GNAL	5.75184	0.562399	3.81316	1.93099	0.020035	up
SCARNA17	0	0.787717	0.44673	-1.16253	0.0238695	down
FECH	1.12813	3.67754	0.449302	-1.15424	0.0204298	down
NEDD4L	8.14012	1.29566	3.99804	1.99929	0.000333716	up
MALT1	0.954114	3.55302	0.439929	-1.18466	0.00207607	down
TXNL1	135.852	48.5728	2.70691	1.43665	0.00629175	up
ENSBTAG00000023198	137.043	59.227	2.39309	1.25887	0.00437202	up
DECR2	14.586	1.29736	6.25179	2.64427	0.00159136	up
VASN	4.42524	1.02111	2.51126	1.32841	0.00211583	up
PALB2	3.14194	0.658957	2.38467	1.25379	0.0103508	up
PLK1	6.39286	2.38861	2.02338	1.01677	0.00944807	up
GTF3C1	3.77617	9.45551	0.455302	-1.13511	0.000355944	down
SPNS1	9.84657	3.10827	2.55133	1.35125	0.00106137	up
YPEL3	3.22438	10.1573	0.384962	-1.37721	0.000911055	down
HSD3B7	130.603	42.6984	2.65388	1.40811	0.000249824	up
STX4	4.83871	1.94869	2.06416	1.04555	0.00137184	up
ENSBTAG00000020535	1.4497	5.60355	0.326385	-1.61535	0.0259414	down
GUSB	12.1917	2.85759	3.33052	1.73575	0.000100521	up
LAT2	8.95447	27.1624	0.356368	-1.48856	9.54849e-05	down
CCL24	11.4935	3.25114	2.75991	1.46462	0.000334564	up
ENSBTAG00000005448	2.62825	6.95612	0.467507	-1.09694	6.87847e-05	down
SAP25	2.4563	6.61293	0.436523	-1.19587	0.000142292	down
ENSBTAG00000001066	5.35928	52.2263	0.116992	-3.09552	0.000445717	down
PVRIG	0.0893603	1.30187	0.456977	-1.12981	0.00487772	down
ENSBTAG00000012668	0.218666	2.70236	0.351296	-1.50924	0.000174248	down
ENSBTAG00000005450	34.6432	9.63868	3.31046	1.72703	0.00228624	up
DAGLB	7.97839	18.4664	0.493377	-1.01924	0.00197938	down
FSCN1	72.4174	30.7354	2.58077	1.3678	0.0117339	up
TNRC18	2.22518	5.84862	0.496906	-1.00895	0.00137341	down
LFNG	4.81995	15.0252	0.349442	-1.51688	0.000478351	down
ZFAND2A	5.6119	13.5277	0.456914	-1.13	0.00442715	down
IFIT2	0.269634	2.40688	0.345328	-1.53396	0.0137855	down
IFIT1	0.79641	5.25837	0.314283	-1.66986	0.00241695	down
PGAM1	21.5413	54.465	0.415155	-1.26828	0.0051083	down
ZDHHC16	1.1816	4.02214	0.423995	-1.23788	0.00745526	down
ADAM8	39.3429	111.066	0.360391	-1.47236	0.000317163	down
PDCD4	0.827737	3.27289	0.441432	-1.17974	3.12657e-05	down
THBS1	7462.32	15206.7	0.489354	-1.03105	0.000188319	down
ENSBTAG00000021801	6.52538	2.70491	2.10485	1.07372	0.0172272	up
ENSBTAG00000022715	1.15808	6.25896	0.307924	-1.69935	0.000906516	down
CHST15	7.01439	3.54541	2.12666	1.08859	0.00624687	up
ENSBTAG00000034954	0.102604	4.5415	0.183446	-2.44657	0.000221072	down
SLC25A4	11.5685	3.24056	2.87221	1.52216	0.000231167	up
ACSL1	35.3119	3.70399	7.04178	2.81594	1.11826e-05	up
TLR3	0.945676	3.10139	0.474938	-1.07419	0.000813209	down
CYP4V2	7.33137	23.0784	0.320923	-1.6397	0.00268053	down
MFHAS1	6.36215	1.71972	2.18489	1.12756	0.00813097	up
DUSP4	6.06384	0.788171	4.11773	2.04185	0.00523733	up
RBPMS	4.74475	1.70635	2.15011	1.10441	0.000445128	up
NRG1	2.24841	12.2636	0.283636	-1.81789	0.0186394	down
PLEKHA2	5.03373	17.4066	0.339444	-1.55875	0.00294775	down
POLB	41.5458	8.5236	4.19154	2.06748	0.000608657	up
ENSBTAG00000014068	68.6679	22.5365	3.07216	1.61925	0.000350247	up
LGALS8	13.3601	4.03048	2.86675	1.51942	0.000143926	up
CSGALNACT2	4.55936	11.0279	0.466814	-1.09908	0.00128747	down
RASGEF1A	5.35257	0.801346	3.59706	1.84682	0.000579059	up
EGR2	6.11567	0.344059	4.9272	2.30077	0.00146173	up
HK1	47.4613	19.1855	2.44009	1.28693	0.000108782	up
PPA1	17.0104	6.8295	2.31309	1.20982	0.0384827	up
VSIR	4.29885	34.645	0.158269	-2.65955	0.000173944	down
DDIT4	4.95289	17.5684	0.329189	-1.60301	0.0103049	down
VCL	7.48498	2.78691	2.22058	1.15093	0.00349267	up
PPIF	64.3125	3.77111	14.574	3.86532	0.000119451	up
NCOA4	65.4242	25.7161	2.48	1.31034	0.00884221	up
WDFY4	8.93972	3.63978	2.24639	1.16761	0.000613711	up
LRRC18	4.23051	1.02617	2.54381	1.34699	0.00514368	up
FZD4	8.59385	1.69692	2.98143	1.576	0.0144597	up
EED	1.55191	5.4315	0.436705	-1.19527	0.00378063	down
HYLS1	2.94073	0.873032	2.07634	1.05405	0.00314662	up
CDON	10.1187	2.13363	3.60498	1.84999	0.00062607	up
JAM3	2.19451	6.26409	0.463548	-1.10921	0.000294653	down
RCAN1	4.71772	1.49017	2.49922	1.32148	0.0183868	up
RAB3IL1	2.08611	8.98816	0.316551	-1.65949	0.000548822	down
PLCB3	2.67459	6.99612	0.459838	-1.1208	0.000568339	down
ENSBTAG00000007058	2.6317	6.42968	0.448698	-1.15618	0.00371661	down
CDC42EP2	4.51184	0.90147	2.49956	1.32167	0.0212862	up
SCYL1	11.5825	27.4955	0.445224	-1.1674	3.1645e-06	down
FOSL1	3.517	1.28731	2.02754	1.01973	0.00150004	up
CCDC85B	4.76401	1.29132	2.57271	1.36329	0.0217679	up
FAM89B	1.4163	3.42681	0.456571	-1.13109	0.00931962	down
SIPA1	5.97055	13.7332	0.484108	-1.0466	4.02373e-06	down
GRK2	2.11241	11.3859	0.258825	-1.94995	1.72485e-05	down
UNC93B1	19.2293	39.2022	0.489856	-1.02957	0.00428229	down
GAL	6.92344	1.04207	3.76625	1.91313	0.0010487	up
CTSD	87.6674	30.7708	2.51792	1.33223	0.00164139	up
CRLF2	47.3103	2.10291	15.4821	3.95253	1.98282e-06	up
PNPLA2	1.11958	4.14647	0.424219	-1.23712	0.00237783	down
RCSD1	1.25991	4.795	0.404402	-1.30614	0.000932537	down
HSD17B7	1.74187	5.2278	0.440734	-1.18202	0.0154328	down
UAP1	16.1937	6.81513	2.06594	1.0468	0.000941717	up
ENSBTAG00000002096	4.0262	20.3414	0.232361	-2.10556	0.00444023	down
ARHGAP30	13.0588	42.1114	0.369427	-1.43664	0.0201319	down
TSTD1	6.31613	17.0074	0.438262	-1.19014	0.00317082	down
SLAMF7	1046.94	186.034	5.56296	2.47585	4.80921e-05	up
SLAMF1	6.81953	0.524889	4.61732	2.20706	0.00183738	up
GNG2	2.4604	5.87492	0.473511	-1.07853	0.000177746	down
FCRL5	1.8184	6.72994	0.365375	-1.45255	0.000108232	down
ZBTB7B	1.08664	7.47257	0.259956	-1.94366	0.00011225	down
PBXIP1	2.032	7.40526	0.359999	-1.47394	0.000490718	down
IL6R	1.61116	5.13524	0.452977	-1.14249	0.00160281	down
ADAMTSL4	1.3745	5.43011	0.380968	-1.39226	0.00164541	down
ECM1	6.41034	14.2767	0.453469	-1.14092	0.00407269	down
TARS2	2.61535	6.74487	0.497594	-1.00696	0.000834981	down
HERC1	2.33115	6.59082	0.441986	-1.17793	0.00108018	down
ATP1A1	52.9874	24.4326	2.04944	1.03523	0.00161705	up
CA12	42.983	114.541	0.272812	-1.87402	0.0373124	down
CSF1	3.22166	0.359747	2.98634	1.57838	0.00255906	up
GPSM2	6.34077	1.39818	2.91159	1.54181	0.00173541	up
DPH5	1.71383	0.444102	2.15381	1.10689	0.00848499	up
F3	3.46699	0.699835	2.75995	1.46464	0.00108252	up
ADAM10	7.38549	17.708	0.459393	-1.1222	0.00147198	down
ENSBTAG00000024272	1.06491	4.2501	0.408939	-1.29004	5.50185e-05	down
WLS	5.12687	14.2171	0.418297	-1.2574	0.000262948	down
CCPG1	1.40599	4.7488	0.403988	-1.30761	0.00103763	down
AKR1A1	10.2588	3.74201	2.24389	1.166	0.0107648	up
PRDX1	256.472	85.4102	3.07932	1.62261	0.00120014	up
ENSBTAG00000008690	9.39976	4.05354	2.00392	1.00283	0.00135474	up
RRAGC	57.3361	24.9602	2.18388	1.12689	0.000332238	up
SF3A3	4.9591	9.79456	0.422771	-1.24205	0.00099098	down
TFPI2	34.321	4.96556	5.76019	2.52612	0.000505087	up
TWISTNB	3.59912	0.739901	2.48684	1.31432	0.00647362	up
ITGB8	11.9136	3.52155	2.86683	1.51946	4.23816e-05	up
ENSBTAG00000005997	7.1332	1.76217	2.94816	1.55981	0.000411613	up
FGL2	1.45986	8.17365	0.205304	-2.28417	0.0169799	down
IFRD1	11.4814	2.49649	3.46633	1.79341	0.000142052	up
SHF	4.01382	0.579305	3.19622	1.67637	0.000508287	up
BLOC1S6	11.0242	4.89683	2.06477	1.04598	0.000834773	up
C15orf48	15.2363	5.8432	2.30807	1.20668	0.000204493	up
SLC30A4	6.68506	2.13956	2.47528	1.30759	0.000563728	up
STEAP4	2.42115	0.548026	2.21492	1.14725	0.00555547	up
MYO1G	17.8919	6.6063	2.54116	1.34549	2.88457e-05	up
ZMIZ2	14.0028	4.5315	2.73556	1.45183	0.000313432	up
STK17A	1.55949	7.31381	0.294263	-1.76482	0.000483978	down
GCH1	5.83204	1.5916	3.5315	1.82028	0.0029527	up
ENSBTAG00000047605	2.85437	19.4478	0.178635	-2.48491	0.000355142	down
ZC3HAV1	5.74277	13.3513	0.477953	-1.06506	0.00179588	down
LGALS3	54.1467	16.6808	3.22184	1.68788	0.00037106	up
CLEC5A	4.79558	15.1015	0.400909	-1.31865	0.00212817	down
EZH2	16.9272	6.12774	2.45921	1.29819	0.000534209	up
AGAP3	2.58522	0.314198	2.71379	1.44031	0.00124118	up
CHPF2	2.01294	5.03099	0.49533	-1.01354	0.0207997	down
INSIG1	17.4837	4.65194	3.17008	1.66452	0.00683136	up
WDR60	2.51828	0.542096	2.48297	1.31207	0.00102657	up
GLIPR1	1.31747	7.03433	0.323795	-1.62685	0.00878154	down
KRR1	3.55046	8.78105	0.473918	-1.07729	0.000489265	down
DUSP6	3.32259	9.03232	0.477031	-1.06784	0.0012814	down
NCKAP1L	30.2363	81.4151	0.383796	-1.38159	0.00118475	down
GPR84	11.4866	5.14971	2.06213	1.04414	0.00317961	up
RARG	0.695796	3.07242	0.40703	-1.29679	0.00116304	down
ST3GAL6	3.13663	0.322735	3.08682	1.62612	0.00232665	up
NR4A1	11.3335	3.49873	2.72025	1.44374	0.0208533	up
NAA30	8.65472	2.00016	2.98528	1.57786	0.00666119	up
FMNL3	145.881	45.7775	3.03668	1.60249	0.000509676	up
RND1	3.96754	0.898789	2.72592	1.44675	0.0202513	up
SLC38A1	7.03515	1.10814	3.66059	1.87208	4.19806e-05	up
GXYLT1	3.57598	8.97355	0.433749	-1.20507	0.00277722	down
ENSBTAG00000026323	0.0260336	2.50465	0.29739	-1.74957	0.000246821	down
ENSBTAG00000026088	0.864411	11.3358	0.148003	-2.7563	1.25441e-05	down
LYZ	32.7607	72.6639	0.446173	-1.16432	0.000157181	down
CPM	12.3655	5.19468	2.18641	1.12856	0.0071799	up
GNS	11.1605	4.95709	2.16976	1.11754	0.0080385	up
CYP27B1	42.9576	16.5747	2.30727	1.20619	0.0205819	up
LRP1	66.4616	181.383	0.379923	-1.39622	0.000672904	down
STAT2	9.05325	18.7675	0.49596	-1.01171	0.00231039	down
CDK2	2.69607	7.08948	0.45681	-1.13034	0.000530514	down
RAB5B	5.08874	14.7816	0.40671	-1.29793	0.0137214	down
CHPT1	2.98918	8.00779	0.414229	-1.2715	0.000345663	down
IGF-I	0.889316	2.88345	0.465483	-1.1032	0.00678282	down
NT5DC3	6.13649	1.79289	2.57861	1.36659	0.00246807	up
TXNRD1	37.7686	19.135	2.20823	1.14289	0.0115941	up
CHST11	6.27733	2.48396	3.28346	1.71522	0.0391927	up
ENSBTAG00000016661	1.94233	4.9565	0.493919	-1.01765	0.000384119	down
FGD4	2.72247	7.43967	0.449868	-1.15243	0.00636108	down
BHLHE41	7.74693	0.821112	4.86167	2.28145	7.01651e-05	up
SPX	6.59455	1.7694	2.67564	1.41988	0.0118085	up
OLR1	7.39316	2.02987	3.02526	1.59706	0.008636	up
CLEC12A	0.557559	8.93268	0.181189	-2.46443	0.0151977	down
ENSBTAG00000004556	17.6679	3.80588	3.72369	1.89673	0.000495077	up
FOXJ2	9.72751	3.25173	2.28172	1.19012	0.0103158	up
CLEC4A	0.699494	2.43898	0.453699	-1.14019	0.0316822	down
CLEC6A	2.2379	5.70715	0.471604	-1.08435	0.0312087	down
CLEC4D	1.36559	6.59782	0.31894	-1.64864	0.00277766	down
CD163	3.48103	34.783	0.133478	-2.90533	0.00172585	down
LPCAT3	3.21018	8.37166	0.418033	-1.25831	0.00124589	down
PTPN6	16.8105	49.9336	0.343635	-1.54105	0.000348126	down
CD9	10.3917	1.50042	4.21846	2.07672	0.000174028	up
VWF	6.95961	1.39134	3.20732	1.68137	0.000543229	up
TSPAN11	0.359197	1.92516	0.441032	-1.18104	0.00228174	down
BID	17.54	4.41854	3.2429	1.69728	0.00256691	up
SH3BP1	0.506916	3.62776	0.336055	-1.57323	0.000280536	down
FAM118A	3.8702	1.36254	2.03421	1.02447	0.000151392	up
PPARA	3.79682	0.829312	2.68229	1.42346	0.00628386	up
TET2	1.4503	4.60534	0.479768	-1.05959	0.00134668	down
BDH2	1.77432	0.300753	2.01918	1.01377	0.0121187	up
ENSBTAG00000045619	9.09603	2.57824	10.6566	3.41367	0.0238145	up
HERC5	2.16137	6.59595	0.44179	-1.17857	0.000742645	down
SPP1	39.1121	5.27373	6.70576	2.7454	0.000169748	up
RELL1	3.30689	0.462274	2.76826	1.46898	0.000345482	up
SCFD2	1.16372	4.56739	0.389202	-1.36141	0.000429959	down
STAP1	1.8696	5.58579	0.417231	-1.26108	0.0437348	down
RUFY3	5.84842	1.95546	2.35937	1.2384	0.00432546	up
IL-8	125.095	32.6614	3.78004	1.9184	0.000120848	up
ENSBTAG00000027513	285.144	86.5008	3.44172	1.78313	0.00595119	up
EREG	10.3521	46.6359	0.258954	-1.94923	0.00207735	down
SEPT11	7.03021	1.66744	3.86212	1.94939	0.028438	up
CXCL13	4.5486	13.7694	0.371103	-1.43011	0.0267151	down
RASGEF1B	25.2948	3.39549	5.99568	2.58392	0.000209938	up
ENSBTAG00000017477	3.06875	0.840621	2.86695	1.51952	0.0473034	up
HPSE	11.1308	2.56693	3.47947	1.79887	0.00167146	up
HSD17B11	2.8436	0.48118	2.7705	1.47015	0.000598637	up
NUDT9	5.84687	0.885475	3.95748	1.98458	0.000576404	up
WFS1	9.62091	1.03005	4.9633	2.3113	0.000915202	up
UVSSA	2.37273	6.16759	0.415418	-1.26737	0.013152	down
SLC2A9	0.493561	2.65885	0.423598	-1.23923	0.00117171	down
BST1	0.436251	2.97313	0.359797	-1.47475	0.0187166	down
GFPT2	5.64859	0.528275	4.15919	2.0563	0.000331902	up
ENSBTAG00000010185	2.7235	6.74252	0.486866	-1.0384	0.0248717	down
SQSTM1	542.935	161.329	3.19647	1.67648	0.00104883	up
FAM129C	6.58764	22.0525	0.324124	-1.62538	0.000226675	down
ABHD8	0.586204	2.83864	0.383582	-1.38239	0.00472676	down
ZNF317	0.771896	2.87807	0.442756	-1.17542	0.0252364	down
ICAM1	262.153	100.304	2.62931	1.39468	0.00403976	up
PDE4A	1.10107	3.55641	0.443155	-1.17412	0.00176646	down
MYO1F	1.5919	7.28212	0.332074	-1.59042	0.00188995	down
ENSBTAG00000047424	15.7151	4.88915	2.62442	1.392	0.00622446	up
ENSBTAG00000013834	9.90744	3.28151	2.46063	1.29903	0.00839778	up
TNFSF14	3.17222	0.570953	2.71218	1.43945	0.0147686	up
TNFSF9	16.1132	1.73961	7.21835	2.85167	0.000577815	up
GNA15	2.36568	6.25684	0.497159	-1.00822	0.00137836	down
GADD45B	28.897	5.14218	5.21716	2.38327	0.00183652	up
SF3A2	15.5651	5.65755	2.43705	1.28514	0.000499651	up
LTBP2	3.27872	0.395836	3.03729	1.60278	0.000403069	up
IRF1	44.1066	21.4383	2.10626	1.07468	0.00207631	up
MARCH3	11.2516	4.84691	2.08213	1.05806	0.00374026	up
N4BP3	3.38383	0.848957	2.68506	1.42495	0.00913423	up
FOS	1.80216	8.47953	0.344716	-1.53652	0.012185	down
MIER2	4.84388	2.03044	2.03346	1.02394	0.00407276	up
MADCAM1	1.93789	0.277435	2.27285	1.1845	0.00197075	up
BATF	2.58454	0.42453	2.5287	1.33839	0.000756785	up
FLVCR2	11.1453	3.06833	3.10368	1.63398	0.000315312	up
TGFBI	252.624	635.571	0.388894	-1.36255	0.00348192	down
HBEGF	2.42515	7.98989	0.430661	-1.21538	0.0260718	down
TMCO6	2.02659	5.97039	0.440646	-1.18231	0.00021268	down
ARHGAP26	2.25168	0.60839	2.0499	1.03556	0.0160431	up
NR3C1	7.64764	1.9814	3.4243	1.77581	0.0180857	up
CSF1R	45.996	113.364	0.411327	-1.28164	0.000350753	down
CCDC69	0.593027	3.03521	0.418328	-1.25729	0.00173693	down
ADAM19	7.91435	18.4605	0.45172	-1.1465	0.000509294	down
RNF145	5.89619	12.1133	0.444098	-1.17105	0.00456227	down
VCAN	53.8713	109.77	0.495094	-1.01423	2.76006e-05	down
MEF2C	1.24369	3.9131	0.472426	-1.08184	0.00260566	down
ARRDC3	9.16062	30.1027	0.261802	-1.93345	0.00633146	down
HMGB2	2.06486	5.13898	0.480495	-1.05741	0.00250908	down
CTSB	392.663	98.8703	3.82609	1.93587	0.00063661	up
PDCD1LG2	1.16902	3.73582	0.467155	-1.09803	0.0240637	down
CDC37L1	8.17997	2.57742	2.46234	1.30003	0.0133133	up
TMEM2	23.4531	8.02225	2.76802	1.46886	7.80084e-06	up
GDA	1.75438	5.42111	0.459794	-1.12094	0.00928961	down
TRPM6	13.6354	4.29512	2.56951	1.36149	0.00517361	up
PSAT1	5.50635	1.49249	2.51882	1.33275	0.0016854	up
TLE1	3.79348	8.67375	0.475675	-1.07195	0.000204691	down
FAM214B	6.97054	17.1648	0.454269	-1.13838	0.00355526	down
TRMT10B	1.51987	4.07807	0.496811	-1.00923	0.00173508	down
TGFBR1	3.01843	14.8692	0.264652	-1.91783	2.28017e-05	down
ENSBTAG00000047836	1.0707	3.30009	0.432322	-1.20982	0.0214264	down
GPR65	1.70975	6.12555	0.438583	-1.18908	0.000155965	down
DOK2	3.63935	10.5435	0.426373	-1.22981	0.00306147	down
SLC39A14	10.3157	1.76874	4.45478	2.15535	0.0140201	up
DOCK5	0.564775	3.26519	0.37662	-1.40882	0.000695593	down
KLF4	3.87048	0.931083	2.44489	1.28977	0.00128714	up
TMEM268	7.16879	2.14998	2.81999	1.49569	0.0192602	up
TNFSF15	5.91705	0.166968	5.02411	2.32887	0.00751416	up
TNFSF8	1.65719	4.86481	0.463296	-1.10999	0.0328684	down
TMEM30A	5.46249	12.1116	0.457376	-1.12855	0.049204	down
CD164	1189.75	279.355	4.0173	2.00623	0.0210374	up
CRYBG1	3.07079	9.68472	0.37174	-1.42764	6.18201e-05	down
RRAGD	3.16819	0.500029	2.80702	1.48904	0.00019565	up
SGK1	183.429	45.0324	3.7684	1.91395	6.11215e-05	up
MERTK	2.96568	9.6157	0.372128	-1.42613	0.00957917	down
TNFAIP3	117.475	58.2708	2.05261	1.03746	0.00805574	up
FBXO30	9.24978	2.71161	2.85016	1.51104	0.00413784	up
SASH1	1.1313	3.20488	0.492252	-1.02253	0.0185611	down
ZDHHC14	3.68265	1.31235	2.09094	1.06415	0.0188995	up
SNX9	6.99169	2.21922	2.60511	1.38134	0.00095162	up
TAGAP	13.2784	1.80512	5.10797	2.35275	0.00661776	up
MPC1	25.068	7.55889	3.05578	1.61154	0.00823002	up
LONRF3	3.79179	1.41446	2.04413	1.03149	0.00201635	up
ZBTB33	6.67143	4.09582	3.95918	1.9852	0.0202439	up
MBNL3	0.879462	3.82599	0.329817	-1.60026	0.0280867	down
ARHGAP4	0.791965	3.33543	0.433895	-1.20458	0.00136503	down
ACTR1B	2.5063	0.450774	2.56801	1.36065	0.000480237	up
ACSL4	18.8459	8.02161	2.12565	1.0879	0.0352729	up
RP2	1.45414	4.46899	0.447445	-1.16022	0.000534788	down
WAS	2.70462	6.77966	0.485772	-1.04165	0.00588732	down
MAGED2	8.10366	17.6598	0.487189	-1.03745	0.000164303	down
Mail	21.9915	9.36842	2.22168	1.15165	0.0030043	up
ENSBTAG00000008248	1.00594	7.08768	0.259861	-1.94419	0.00255015	down
CXorf21	1.14957	5.7858	0.275678	-1.85895	0.00498092	down
ENSBTAG00000008124	8.00833	22.2176	0.490151	-1.0287	0.00138077	down
SMS	3.06871	14.7242	0.271374	-1.88164	0.000508688	down
SH3KBP1	4.96807	1.81264	2.04294	1.03065	5.18378e-05	up
TLR7	0.406617	3.1531	0.290133	-1.78521	0.00434777	down
ALCAM	36.5946	8.17908	3.94897	1.98148	0.000190753	up
IL1R2	2.05289	4.71976	0.488845	-1.03255	0.00210865	down
IL1R1	4.58072	10.3416	0.49717	-1.00819	0.00317435	down
DOK1	1.8783	5.91545	0.419685	-1.25262	0.00882854	down
XDH	15.7875	37.2495	0.44053	-1.18269	0.00289479	down
HEATR5B	1.94711	6.51853	0.394041	-1.34358	0.00237922	down
EIF2AK2	3.54793	11.5492	0.35858	-1.47963	0.000498784	down
CYP1B1	15.0397	5.02505	2.64262	1.40197	0.000232424	up
RTN4	14.0156	4.2391	3.35631	1.74688	0.000627644	up
CCDC88A	12.9127	4.59521	2.60394	1.3807	8.76703e-05	up
IL1A	10.2134	3.00436	2.63964	1.40034	0.00508876	up
IL1RN	86.0964	17.4438	4.02885	2.01037	0.00298552	up
ENSBTAG00000047029	5.88231	1.0663	6.92816	2.79247	0.0185089	up
PELI1	7.08755	3.11913	2.00335	1.00241	0.000652439	up
ENSBTAG00000001235	3.12112	0.788971	2.36077	1.23926	0.00192607	up
PLEK	56.2246	14.2658	3.57422	1.83763	0.00790059	up
ARHGAP31	1.67246	5.64285	0.385409	-1.37554	0.00891813	down
RHOB	25.7993	10.2964	2.45206	1.294	0.00155755	up
TRIB2	1.51053	0.191486	2.02043	1.01467	0.00702269	up
CD80	8.56511	3.15519	2.25477	1.17298	0.000769317	up
KLF11	4.10142	0.677847	3.12751	1.64502	5.05491e-05	up
HPCAL1	11.263	3.58452	2.74911	1.45897	0.00412032	up
GOLGA1	0.676163	2.77772	0.449403	-1.15392	0.000919539	down
SCAI	0.623822	2.71298	0.446998	-1.16166	0.0053307	down
GAPVD1	2.32767	6.30017	0.47189	-1.08348	0.00102853	down
ENSBTAG00000008997	0.691839	2.51935	0.469989	-1.0893	0.000160629	down
FAM102A	15.4225	2.61687	4.05932	2.02124	0.0127255	up
C9orf16	11.1096	3.13423	10.5644	3.40114	0.0130613	up
KCNT1	0.678274	3.03837	0.421047	-1.24795	0.00023772	down
CARD9	0.813031	4.68556	0.346359	-1.52966	0.00258042	down
CD86	5.4977	15.4175	0.350798	-1.51129	0.0216304	down
RGCC	7.26136	3.41017	2.17359	1.12008	0.0462259	up
EPSTI1	6.62824	16.4542	0.444905	-1.16843	0.00891302	down
DIRC2	3.92117	9.01938	0.495356	-1.01346	4.34134e-05	down
ARL11	8.37464	1.60488	4.43179	2.14789	0.0401201	up
VPS36	3.14688	6.90748	0.40233	-1.31355	0.0163282	down
SPART	5.42959	2.25282	2.08515	1.06015	0.000788407	up
FLT3	2.77316	0.514769	2.44839	1.29183	0.000968408	up
FLT1	1.8361	0.201459	2.3365	1.22435	0.000874512	up
ENSBTAG00000016116	57.9615	23.1372	2.44986	1.2927	0.000607796	up
GJB2	8.0768	1.30784	3.66832	1.87512	0.0020801	up
TFRC	76.1673	12.828	5.90018	2.56076	0.0034939	up
ACOD1	586.656	143.364	3.96033	1.98562	0.000278536	up
FBXL3	14.0436	5.5741	2.20446	1.14043	0.00332617	up
ENSBTAG00000040161	5.36834	1.53592	2.45249	1.29424	7.02514e-05	up
NRROS	9.1721	2.88847	2.35376	1.23497	0.0102287	up
NRP1	0.613492	2.52824	0.460943	-1.11734	0.000714082	down
PIP4K2A	11.1243	22.456	0.49478	-1.01514	0.0459822	down
ACBD7	3.43833	0.863558	2.06394	1.0454	0.00595542	up
VIM	106.057	40.3346	2.59322	1.37474	0.0213113	up
RALGAPA2	3.99099	0.982173	2.49115	1.31681	0.000434112	up
KLF6	78.7891	33.0987	2.3604	1.23903	0.000635125	up
CRLS1	9.62034	2.80023	2.85468	1.51333	0.00194234	up
C20orf27	1.35751	4.32744	0.447134	-1.16122	0.000777022	down
TGM3	1810.74	527.004	3.99864	1.99951	0.00184816	up
ENSBTAG00000039016	0.598023	3.82428	0.318093	-1.65248	0.000505289	down
RGS19	1.68883	5.23866	0.468209	-1.09478	0.00040813	down
SLCO4A1	17.7316	4.47335	3.30864	1.72624	0.000305248	up
IL1RAP	25.9433	12.9602	2.33065	1.22074	0.00228326	up
CTSZ	175.86	77.7923	2.22154	1.15156	0.000521248	up
ZBP1	2.1883	6.58807	0.386316	-1.37215	0.000494378	down
TFAP2C	0.0966337	1.45354	0.391968	-1.35119	0.00404816	down
ENSBTAG00000006539	0.441043	1.70953	0.464781	-1.10538	0.015086	down
PLAGL2	3.29075	0.870632	2.21637	1.1482	0.00893632	up
ITCH	4.67724	11.6435	0.457912	-1.12686	0.00300598	down
ENSBTAG00000011263	21.0084	9.90803	2.05276	1.03757	0.00269501	up
PHF20	4.15567	1.34697	2.22559	1.15418	0.00149008	up
TLDC2	0.347389	2.55619	0.373445	-1.42103	0.000756542	down
SAMHD1	5.80266	63.0664	0.111059	-3.17061	0.000681059	down
RBL1	2.05525	5.75577	0.449552	-1.15344	0.000288121	down
SRC	4.0487	10.3389	0.386421	-1.37175	0.00258332	down
OSER1	9.42792	3.24875	2.60121	1.37918	0.00214675	up
ENSBTAG00000039446	3.42073	0.760413	2.52197	1.33455	0.00193171	up
SDC4	67.2107	23.3874	2.72215	1.44475	0.00161686	up
ZSWIM1	1.85411	0.380765	2.00142	1.00102	0.000832668	up
CD40	13.5217	4.87268	2.43621	1.28464	4.1974e-05	up
ZMYND8	1.21723	3.64797	0.499135	-1.0025	0.0114666	down
DENND3	10.4423	4.57009	2.05843	1.04155	0.00454173	up
SLA	1.07132	6.26637	0.298568	-1.74387	0.00336195	down
ENSBTAG00000010813	0.409891	2.16393	0.424357	-1.23665	0.00353419	down
FBXO32	2.68743	0.143609	3.14155	1.65147	0.00244178	up
MRPL15	4.29461	1.28699	2.36598	1.24244	0.00157773	up
ZBTB10	7.32583	2.45797	2.42322	1.27692	0.000662392	up
RNF19A	34.0751	11.1284	2.91309	1.54255	0.00640043	up
RIDA	4.89864	26.3322	0.297001	-1.75146	0.00540401	down
LAPTM4B	7.16867	21.0076	0.388591	-1.36368	0.00870654	down
RIPK2	14.2636	5.94574	2.21225	1.14552	0.00131148	up
ZFAND1	4.15188	1.33338	2.33385	1.22271	0.00321277	up
ENPP2	5.66483	15.2791	0.390252	-1.35752	0.000135327	down
ZC3H12C	26.9489	9.26052	2.58308	1.36909	0.0228281	up
ZMAT3	0.824114	2.31677	0.422095	-1.24436	0.00768257	down
ARHGAP20	1.26433	5.52456	0.402501	-1.31293	0.00355159	down
JAML	0.828859	3.97289	0.366142	-1.44953	0.00362873	down
C2CD2L	3.76519	11.3018	0.374489	-1.41701	0.00438633	down
ENSBTAG00000004901	5.00325	12.6075	0.445401	-1.16682	0.000296064	down
FAR1	2.60824	7.59237	0.439142	-1.18724	0.00454981	down
ADM	25.9365	7.73056	2.99649	1.58327	0.0105759	up
SWAP70	12.1911	3.4007	3.09167	1.62839	0.000279715	up
ENSBTAG00000006322	49.128	20.3227	2.36283	1.24052	0.000399668	up
ENSBTAG00000047088	0.978743	5.56873	0.296833	-1.75228	0.00391955	down
INPPL1	7.55277	17.4811	0.45931	-1.12246	0.00157774	down
LRRC32	1.32837	3.63075	0.48957	-1.03041	0.00181191	down
TCP11L1	0.584594	4.23426	0.28519	-1.81001	0.000415732	down
EHF	5.12301	0.408121	4.04262	2.01529	0.000343725	up
ABTB2	5.77937	1.23764	2.93693	1.55431	0.00102742	up
CD44	46.806	20.9738	2.17447	1.12067	0.000844943	up
PHF21A	0.98036	3.29713	0.471867	-1.08355	0.00373037	down
DDB2	2.4151	6.89027	0.424101	-1.23752	0.00358766	down
ENSBTAG00000024715	37.2933	108.079	0.256737	-1.96164	0.00162111	down
ENSBTAG00000001483	1.83019	4.72988	0.49872	-1.0037	0.0150698	down
RASSF5	5.81985	1.48061	2.72261	1.44499	6.83183e-05	up
IL10	45.3033	7.56348	6.65471	2.73438	0.00624644	up
LXN	1.99359	9.80273	0.29668	-1.75302	0.00774881	down
CNIH4	2.4884	4.56183	0.497713	-1.00661	0.00871136	down
PTX3	472.17	45.483	6.74975	2.75483	0.0119463	up
ADSS	1.00998	3.24795	0.472667	-1.0811	0.00101011	down
SLC19A2	4.51717	0.430507	3.52702	1.81845	0.00323125	up
SELP	3.87026	0.787771	2.55473	1.35317	0.0320778	up
METTL13	3.83744	0.8769	2.56203	1.35729	0.000441308	up
TNFRSF8	0.870963	5.78526	0.226457	-2.14269	0.0343629	down
PLOD1	1.75687	5.41038	0.438709	-1.18866	0.00108125	down
CLCN6	5.233	1.93009	2.21496	1.14728	0.00363604	up
SPSB1	8.25258	3.3183	2.18597	1.12827	0.0390835	up
TNFRSF18	13.0833	1.0828	6.64182	2.73158	0.000788368	up
PLEKHM2	29.085	11.9142	2.33849	1.22558	0.000213958	up
MR1	4.48988	10.6805	0.460955	-1.1173	0.00715419	down
PTGS2	179.209	20.8116	9.2542	3.21011	0.00249578	up
SCAF4	5.57751	2.36099	2.05353	1.0381	0.00160663	up
ATF3	20.7785	8.02599	2.35678	1.23682	0.00348805	up
CD46	28.7793	11.809	2.31512	1.21109	0.000240312	up
ENSBTAG00000046345	1.32598	4.22155	0.397922	-1.32944	0.0151957	down
SERP1	1.12655	2.19135	0.467004	-1.09849	0.00471074	down
KIAA0922	7.86971	1.53421	3.50836	1.8108	4.80227e-05	up
GAB1	3.30236	0.728801	2.57507	1.36461	0.000195422	up
TM4SF1	4.51841	0.0169477	5.28037	2.40064	4.7176e-05	up
TBC1D9	24.008	6.55931	3.12401	1.6434	0.000273321	up
FNIP2	287.128	89.0539	3.13079	1.64653	1.95822e-05	up
ANKLE2	7.4451	17.2062	0.472562	-1.08142	0.0163543	down
TMEM120B	2.46264	0.466801	2.28086	1.18958	0.0391599	up
PPTC7	38.4296	8.5798	4.08825	2.03148	0.000644773	up
HVCN1	2.18382	0.465414	2.21098	1.14468	0.00444185	up
SH2B3	0.799755	4.81761	0.327167	-1.6119	0.00844653	down
ENSBTAG00000039861	2.14697	13.0202	0.218659	-2.19324	0.000412828	down
SLC8B1	4.43356	11.8325	0.444954	-1.16827	0.0142879	down
OAS1X	3.76253	17.5463	0.269165	-1.89344	0.00137952	down
DAO	0.45051	2.64791	0.453294	-1.14148	0.00975576	down
OSM	2.16273	8.57625	0.347696	-1.5241	0.00898075	down
LIMK2	1.78969	6.22768	0.39988	-1.32236	0.000693959	down
ST3GAL2	0.316756	2.69506	0.289701	-1.78736	0.015007	down
PDPR	1.71701	4.12911	0.465243	-1.10394	0.0471734	down
ZNRF1	9.95046	3.16478	2.61442	1.38649	0.000753898	up
MON1B	10.5038	4.29892	2.21818	1.14938	0.0143035	up
OSGIN1	5.2675	1.4803	2.47029	1.30468	0.00141035	up
CRISPLD2	3.90074	0.60826	3.29027	1.7182	0.00157169	up
MVD	7.87614	3.33275	2.01448	1.01041	0.00473789	up
ORC6	1.80484	4.65752	0.488164	-1.03456	0.00443042	down
ADCY7	2.02704	6.75085	0.430153	-1.21708	0.00838954	down
ENSBTAG00000023659	21.6871	0.356886	17.6635	4.1427	0.000729004	up
ATP6V0D1	174.173	72.5752	2.35249	1.23419	0.00106492	up
SMPD3	5.21043	24.2763	0.294072	-1.76576	0.0298479	down
DPY19L3	0.932032	3.65134	0.409744	-1.28721	0.00624342	down
RASGRP4	1.78615	6.84826	0.366463	-1.44826	0.000671287	down
B9D2	0.936867	2.85549	0.46386	-1.10824	0.000578363	down
ENSBTAG00000006859	2.80453	11.4537	0.337435	-1.56732	0.00158746	down
PLAUR	71.3252	182.575	0.416891	-1.26226	0.0011004	down
FOSB	3.96704	0.689133	2.96332	1.56722	0.00511379	up
ZC3H4	2.4528	4.64759	0.489662	-1.03014	0.00934205	down
DHX34	1.81157	6.87225	0.311678	-1.68187	0.00803723	down
SPHK2	1.06701	5.2763	0.337635	-1.56647	0.00119322	down
PPP1R15A	59.4723	24.3341	2.4597	1.29848	0.000346317	up
AP2A1	17.0995	38.7171	0.44449	-1.16978	0.000360139	down
FUZ	5.07055	12.1867	0.434758	-1.20171	0.00747016	down
NAPSA	23.7099	9.66563	2.32384	1.21651	0.00647857	up
ENSBTAG00000004608	6.4454	1.70374	2.44513	1.28991	0.0379358	up
MX2	31.6153	81.1526	0.431142	-1.21377	0.00657638	down
Mx1	3.6401	9.80888	0.418402	-1.25704	0.00157626	down
VSTM1	4.71813	1.87609	2.25256	1.17157	0.0246243	up
KMT5C	5.4094	1.35566	2.49953	1.32166	0.00138128	up
TMEM150B	2.64969	0.773639	2.11699	1.08202	0.00283735	up
ENSBTAG00000026080	16.1163	2.82924	4.71963	2.23868	0.0031906	up
SUPT4H1	12.5998	9.2334	3.38268	1.75817	0.00746171	up
ENSBTAG00000014880	1.70464	13.7873	0.192116	-2.37995	0.000422203	down
CCL4	282.207	17.413	20.119	4.33049	0.00433452	up
ENSBTAG00000025250	28.6259	2.4224	8.32486	3.05743	0.00276901	up
ENSBTAG00000020316	12.0744	28.2348	0.443876	-1.17177	0.00087908	down
CCL2	4.73646	1.23644	2.46745	1.30302	0.00196058	up
ADAP2	1.41126	6.8941	0.300915	-1.73257	0.00755986	down
CRLF3	1.69478	5.83499	0.399408	-1.32407	0.00175691	down
SUZ12	15.927	6.59272	2.22334	1.15273	0.000286521	up
EVI2B	4.94717	12.7938	0.452553	-1.14384	0.0114352	down
KSR1	7.42645	1.74475	3.1283	1.64538	0.000471572	up
NOS2	252.7	15.456	14.6811	3.87589	0.000191123	up
UNC119	2.76828	9.19226	0.340061	-1.55614	0.00131333	down
SSH2	3.65983	24.6552	0.191998	-2.38084	0.000223458	down
ENSBTAG00000018189	226.157	69.2793	4.21603	2.07589	0.000310911	up
RPA1	1.35552	4.07671	0.457137	-1.1293	0.000802581	down
SCARF1	3.54707	9.40364	0.440292	-1.18347	0.00975604	down
CLUH	8.16057	2.62388	2.4189	1.27435	0.00128967	up
RAP1GAP2	1.61447	7.14647	0.33441	-1.58031	0.0215358	down
XAF1	2.79945	7.20409	0.475081	-1.07375	9.56394e-05	down
SLC13A5	70.6675	191.095	0.308414	-1.69706	0.0234516	down
NLRP1	0.382709	3.27529	0.32017	-1.64309	9.64738e-05	down
SPAG7	4.51465	10.4631	0.492482	-1.02186	0.000188383	down
ZMYND15	3.87162	10.8049	0.407772	-1.29417	0.000117155	down
ARRB2	0.735589	5.60185	0.280967	-1.83153	0.00289124	down
FXR2	3.39008	10.5721	0.391214	-1.35397	0.00964348	down
GAS7	1.78985	6.14814	0.408402	-1.29194	0.00178738	down
PMP22	1.93081	0.293373	2.21983	1.15045	0.000872668	up
TRPV2	5.6347	1.40725	2.85037	1.51115	0.00310472	up
TOB1	13.1994	3.74146	2.92582	1.54884	0.0103936	up
CSF3	38.5151	9.44017	3.60442	1.84977	0.00981028	up
KRT17	0.83005	0.0201825	2.10365	1.07289	0.00111128	up
DHX58	1.87287	5.9597	0.464495	-1.10626	0.00025039	down
HSD17B1	10.7902	2.99335	2.79772	1.48425	0.00065765	up
SH3BP5	8.90097	3.206	2.24175	1.16463	0.00542537	up
EZH1	1.29341	4.55429	0.453581	-1.14057	0.00222328	down
VAT1	6.81675	1.60782	2.89438	1.53325	0.00221225	up
DUSP3	2.75592	1.06254	2.06715	1.04764	0.0254276	up
ENSBTAG00000009987	15.3991	1.01948	7.94823	2.99063	2.55079e-05	up
MAP3K3	4.20468	10.1403	0.49467	-1.01546	0.0452068	down
TEX2	6.6554	1.47867	2.68516	1.42501	0.000777659	up
SYNGR2	2.6572	6.24509	0.455988	-1.13293	0.00437053	down
SEC14L1	6.94607	14.6132	0.492866	-1.02073	0.000145051	down
SPHK1	10.1118	19.587	0.424692	-1.23551	0.0163649	down
ENSBTAG00000000812	1.92769	4.98768	0.481025	-1.05582	0.0325814	down
TTYH2	5.17375	1.00896	3.15982	1.65984	0.0124307	up
GNA13	18.9798	5.41584	3.18499	1.67129	0.0132714	up
ABCA10	5.85195	16.9531	0.396153	-1.33587	0.000786841	down
ABCA6	15.8047	51.6714	0.325951	-1.61727	0.000405065	down
AXIN2	1.81769	0.17573	2.45855	1.29781	0.00267106	up
ITGAV	30.5194	9.52091	2.96692	1.56897	0.000771943	up
ENSBTAG00000047275	2.00783	0.249683	2.43588	1.28444	0.000562651	up
WIPF1	3.508	11.5264	0.36748	-1.44426	0.000505552	down
DHRS9	7.62972	0.327835	6.17682	2.62686	0.00012915	up
BAZ2B	1.45291	7.25669	0.302051	-1.72713	0.00127699	down
STK17B	3.00156	9.13013	0.394677	-1.34126	0.00387007	down
CFLAR	15.5852	4.11637	3.1216	1.64228	0.00551632	up
FN1	27.8636	58.3109	0.48337	-1.0488	0.000112039	down
MREG	9.54811	1.21531	4.49452	2.16817	0.00543582	up
TMBIM1	68.703	18.1651	3.56377	1.8334	0.00315936	up
CYP27A1	3.7738	1.12696	2.41091	1.26958	0.00131864	up
ENSBTAG00000000301	2.72813	0.1847	2.93583	1.55377	0.000188573	up
CCL20	2.87495	0.141218	3.12333	1.64309	0.0259636	up
ENSBTAG00000002549	47.522	15.8077	3.9266	1.97328	0.0451877	up
TRIM62	0.994217	1.86268	0.449159	-1.1547	0.0115458	down
RNF19B	12.8973	4.9361	2.31502	1.21102	0.000660955	up
KIAA1522	1.04364	0.0864384	2.0473	1.03372	0.0129576	up
MARCKSL1	47.0729	19.4278	2.37547	1.24821	0.000964993	up
SESN2	0.705022	2.55469	0.40225	-1.31383	0.00478117	down
RPS6KA1	1.69143	6.1943	0.380992	-1.39217	0.00111454	down
PAFAH2	7.76589	2.10549	2.94258	1.55708	0.00334682	up
ENSBTAG00000039618	8.01899	1.55061	3.70478	1.88939	0.00996927	up
NIPAL3	0.244841	2.18523	0.355661	-1.49142	0.00249201	down
GALE	1.02505	3.16382	0.481567	-1.05419	0.00182928	down
ASAP3	0.816461	6.02456	0.2686	-1.89647	4.91546e-05	down
C1QB	1.32557	4.20113	0.372148	-1.42605	0.00365319	down
C1QC	2.4684	8.5501	0.367929	-1.4425	0.00299386	down
ECE1	34.7337	8.33315	3.71175	1.8921	0.000462774	up
ARHGEF10L	1.71343	6.17871	0.39088	-1.3552	0.00280523	down
PADI2	7.74443	2.22969	2.77369	1.4718	0.000612275	up
ENSBTAG00000015512	6.18895	1.88348	2.53464	1.34178	0.00154895	up
PLK2	12.7473	2.8048	3.39961	1.76537	0.00427133	up
MAP3K1	1.76341	6.07571	0.416184	-1.26471	0.00142459	down
LHFPL2	50.8271	22.6648	2.21201	1.14536	0.000655575	up
IL7R	389.914	125.043	2.65867	1.4107	0.0261485	up
MTMR12	2.35772	0.677653	2.0591	1.04202	0.00146697	up
PAPD4	0.849931	3.685	0.396185	-1.33575	0.0258892	down
ANKRD33B	7.89843	1.58218	2.5769	1.36564	0.0228816	up
ENSBTAG00000004339	1.53177	6.38422	0.374226	-1.41802	0.000660463	down
IDH2	2.09676	7.46528	0.379186	-1.39902	0.00034263	down
MAN2A2	3.0453	7.84689	0.479517	-1.06035	0.00040522	down
BCL2A1	134.785	45.5897	2.8438	1.50782	0.000770905	up
PSTPIP1	0.831782	4.59196	0.34634	-1.52974	0.0104109	down
CSK	5.61936	13.5734	0.464468	-1.10635	0.012872	down
HECTD1	21.6486	9.23169	2.19277	1.13276	0.000552303	up
AKAP6	2.83059	0.70119	2.27563	1.18627	0.00104917	up
SPTSSA	26.5799	10.7451	2.24751	1.16833	0.000579361	up
CCDC88C	2.69772	0.708327	2.01577	1.01133	0.0207681	up
EIF5	86.9054	39.6769	2.13932	1.09715	0.00787349	up
CKB	9.63079	28.9688	0.373032	-1.42263	0.000304574	down
EMC3	8.41682	18.8038	0.437372	-1.19307	0.00917154	down
RYBP	10.7486	3.59895	2.58443	1.36985	0.00160538	up
PROK2	0.326245	2.23285	0.390497	-1.35662	0.0120466	down
