# Supplementary material for: Analysis of mRNA and circRNA Expression Profiles of Bovine Monocyte-Derived Macrophages Infected With Mycobacterium avium subsp. paratuberculosis
Source: Front Microbiol. 2022 Jan 3;12:796922. doi: 10.3389/fmicb.2021.796922 (PMC8761944; doi:10.3389/fmicb.2021.796922)
Supplement: Supplementary Table 5 — Enrichment and analysis of differentially expressed genes GO. [file Table_5.XLSX]

## Sheet: Sheet1
GO_ID	GO_Term	GO_function	Genes	gene number	pvalue
GO:0006954	inflammatory response	biological_process	ADAM8;CCL20;CCL24;CCL2;CCL4;CD163;CSF1;CXCL13;ECM1;ENSBTAG00000020535;ENSBTAG00000027513;HMGB2;IL10;IL1A;IL1RN;IL-8;Mail;NLRP1;NRROS;POLB;PTGS2;RIPK2;SELP;SPHK1;THBS1;TNFRSF18;TNFRSF8	27	8.44052e-09
GO:0006955	immune response	biological_process	CCL20;CCL24;CCL2;CCL4;CSF3;CXCL13;ENPP2;ENSBTAG00000025250;ENSBTAG00000027513;ENSBTAG00000039861;IL10;IL1A;IL1RN;IL-8;NRROS;OAS1X;OSM;PELI1;THBS1;TLR7;TNFAIP3;TNFRSF18;TNFRSF8;TNFSF14;TNFSF15;TNFSF8;TNFSF9;WAS	28	1.91275e-08
GO:0005615	extracellular space	cellular_component	ADAM10;ADAMTSL4;ADM;AKR1A1;C1QB;C1QC;CCL20;CCL24;CCL2;CCL4;CD9;CKB;CPM;CSF1;CSF3;CTSB;CTSZ;CXCL13;ECM1;EDN1;ENPP2;ENSBTAG00000023198;ENSBTAG00000025250;ENSBTAG00000026088;ENSBTAG00000026323;ENSBTAG00000027513;EREG;F3;FN1;GAL;GUSB;HBEGF;HIST1H2BF;HMGB2;ICAM1;IGF-I;IL10;IL1A;IL1RAP;IL1RN;IL-8;JAM3;LGALS3;LTBP2;LYZ;MERTK;NAPSA;NRG1;NRP1;PRDX1;PTX3;RALGAPA2;SELP;SPP1;SPX;STX4;TFRC;TGFBI;THBS1;TNFSF14…	66	2.21669e-08
GO:0005125	cytokine activity	molecular_function	CCL20;CCL24;CCL2;CCL4;CSF1;CSF3;CXCL13;EDN1;ENSBTAG00000025250;ENSBTAG00000027513;IL10;IL1A;IL1RN;IL-8;OSM;TNFSF14;TNFSF15;TNFSF9	18	9.52868e-07
GO:0051607	defense response to virus	biological_process	CARD9;CD40;CD86;DDIT4;ENSBTAG00000039861;IFIT1;IFIT2;IRF1;Mx1;MX2;OAS1X;SAMHD1;STAT2;TLR3;TLR7;TMEM173	16	2.37232e-06
GO:0043547	positive regulation of GTPase activity	biological_process	ADAP2;AGAP3;ARHGAP20;ARHGAP26;ARHGAP30;ARHGAP31;ARHGAP4;ARHGEF10L;ASAP3;AXIN2;CCL20;CCL24;CCL2;CCL4;CD40;CDC42EP2;DENND3;DOCK5;ENSBTAG00000001483;ENSBTAG00000005448;EZH2;FGD4;GAPVD1;NCKAP1L;RAB3IL1;RALGAPA2;RAP1GAP2;RASGEF1A;RASGEF1B;RASGRP4;RGS19;RP2;SH3BP1;SIPA1;SNX9	35	3.88515e-06
GO:0050731	positive regulation of peptidyl-tyrosine phosphorylation	biological_process	CD44;CD80;CSF3;ENPP2;HBEGF;IGF-I;IL6R;NRG1;NRP1;OSM;RIPK2;SRC	12	5.20317e-06
GO:0071222	cellular response to lipopolysaccharide	biological_process	ACOD1;CCL2;CD80;CD86;HMGB2;IL10;IL-8;MAPK14;MEF2C;NOS2;PDCD4;RIPK2;STAP1;TNFAIP3	14	6.73065e-06
GO:0046579	positive regulation of Ras protein signal transduction	biological_process	CSF1;IGF-I;NRG1;RASGEF1A;RASGRP4	5	8.7639e-06
GO:0051897	positive regulation of protein kinase B signaling	biological_process	ADAM8;ARRB2;CSF3;F3;HBEGF;HPSE;NRG1;RTN4;SRC;TGFBR1;THBS1	11	9.83098e-06
GO:0009986	cell surface	cellular_component	ADAM10;ADAM8;CD40;CD44;CD46;CD80;CD86;CLEC5A;CPM;CSF1R;ENSBTAG00000002096;ENSBTAG00000009987;F3;FGL2;FZD4;GUSB;HBEGF;ICAM1;IL1R1;IL6R;ITGAV;ITGB8;PLAUR;SDC4;SLAMF1;STX4;TFRC;TGFBR1;THBS1;TRPV2;VASN	31	9.90213e-06
GO:0009897	external side of plasma membrane	cellular_component	ALCAM;CD163;CD40;CD80;CD83;CD86;CD9;ECE1;ENSBTAG00000001235;ENSBTAG00000009987;ENSBTAG00000014880;ICAM1;IL7R;ITGAV;NRG1;SELP;SLAMF1;TFRC;THBS1;TNFRSF18	20	1.14984e-05
GO:0008284	positive regulation of cell proliferation	biological_process	ADAM10;ADM;BST1;CCPG1;CDK2;CSF1R;CSF1;CSF3;EDN1;EREG;FN1;HBEGF;IGF-I;IL6R;ITGAV;MARCKSL1;MVD;NRG1;OSM;PTPN6;RARG;SPHK1;SPHK2;STX4;SUZ12;TGFBR1;THBS1	27	1.61167e-05
GO:0001932	regulation of protein phosphorylation	biological_process	ARRB2;CCDC88A;CCDC88C;EZH2;FN1;FNIP2;SESN2;STAT2;TLR7	9	2.69945e-05
GO:0008009	chemokine activity	molecular_function	CCL20;CCL24;CCL2;CCL4;CXCL13;ENSBTAG00000025250;ENSBTAG00000027513;IL-8	8	2.82366e-05
GO:0005096	GTPase activator activity	molecular_function	ADAP2;AGAP3;ARHGAP20;ARHGAP26;ARHGAP30;ARHGAP31;ARHGAP4;ASAP3;AXIN2;CDC42EP2;ENSBTAG00000001483;ENSBTAG00000005448;GAPVD1;NCKAP1L;RALGAPA2;RAP1GAP2;RGS19;RP2;SH3BP1;SIPA1;TBC1D9	21	3.25772e-05
GO:0006935	chemotaxis	biological_process	CCL20;CCL24;CCL2;CCL4;CXCL13;ENPP2;ENSBTAG00000025250;ENSBTAG00000027513;HMGB2;IL-8;NCKAP1L;PROK2	12	4.83145e-05
GO:0070734	histone H3-K27 methylation	biological_process	EED;EZH1;EZH2;SUZ12	4	5.50682e-05
GO:0045087	innate immune response	biological_process	C1QB;CLEC4D;CLEC5A;CLEC6A;CSF1;CSK;EIF2AK2;ENSBTAG00000020535;HMGB2;MALT1;MR1;Mx1;NLRP1;PTX3;RIPK2;SLA;SRC;TLR3;TMEM173;TRIM62	20	5.57622e-05
GO:0043066	negative regulation of apoptotic process	biological_process	ANKLE2;BCL2A1;CD44;CHST11;CLEC5A;CSF1R;EIF2AK2;ENSBTAG00000023198;GCLC;IGF-I;ITCH;NCKAP1L;PALB2;PIM1;PLAUR;PLK1;PLK2;PPIF;PROK2;PTGS2;RARG;RPS6KA1;SPHK1;SRC;TGFBR1;THBS1;TNFRSF18	27	7.25861e-05
GO:2001237	negative regulation of extrinsic apoptotic signaling pathway	biological_process	CFLAR;GCLC;IGF-I;ITGAV;LGALS3;NRP1;SRC;TGFBR1	8	7.79746e-05
GO:0045766	positive regulation of angiogenesis	biological_process	ADM;CCL24;CYP1B1;ECM1;F3;FLT1;IL1A;IL-8;RHOB;SASH1;SPHK1;THBS1	12	9.81166e-05
GO:0005178	integrin binding	molecular_function	ENSBTAG00000009987;FN1;ICAM1;IGF-I;JAM3;JAML;LGALS8;NRG1;TGFBI;THBS1;VWF	11	0.000128226
GO:0070062	extracellular exosome	cellular_component	ABHD8;ACSL4;ACTR1B;ADAM10;ADSS;AKR1A1;ALCAM;ATP1A1;ATP6V0D1;BDH2;BID;BST1;C1QB;C1QC;CD40;CD44;CD86;CD9;CKB;CPM;CRISPLD2;CSF1;CSK;CTSB;CTSZ;DUSP3;ECE1;ECM1;F3;FGL2;FN1;FSCN1;FUZ;FXR2;FZD4;GALE;GDA;GNA13;GNAL;GNG2;GNS;GUSB;HEATR5B;HIST1H2BF;HPCAL1;ICAM1;IDH2;IL1RN;ITCH;ITGAV;ITGB8;KRT17;LAT2;LGALS3;LGALS8;LTBP2;LXN;LYZ;MAPK14;MARCKSL1;MYO1G;NAPSA;NCKAP1L;NEDD4L;NEU1;NUDT9;OLR1;OSBPL1A;PADI2;PDCD1LG…	112	0.000130704
GO:0010628	positive regulation of gene expression	biological_process	ARRB2;ATF3;CSF1;ENSBTAG00000009987;FN1;HMGB2;IL1A;IL7R;ITGB8;KLF4;LRRC32;MAPK14;MEF2C;NRG1;PPP1R15A;RARG;RGCC;STAP1;TGFBR1;TLE1;TLR3;VIM;ZBTB7B	23	0.000152896
GO:0002548	monocyte chemotaxis	biological_process	CCL20;CCL24;CCL2;CCL4;FLT1;LGALS3	6	0.000175629
GO:0005764	lysosome	cellular_component	ARRDC3;CD164;CTSB;CTSD;CTSZ;ENSBTAG00000012981;GNS;GUSB;HPSE;MARCH3;NAPSA;NEU1;RRAGC;RRAGD;SRC;TLR7;TMEM150B;VPS36;ZNRF1	19	0.000230089
GO:0045236	CXCR chemokine receptor binding	molecular_function	CXCL13;ENSBTAG00000027513;IL-8;ITCH	4	0.000239122
GO:0032722	positive regulation of chemokine production	biological_process	EIF2AK2;IL6R;RIPK2;TLR3;TLR7	5	0.000250318
GO:0009615	response to virus	biological_process	DHX58;EIF2AK2;IFIT1;IFIT2;MEF2C;Mx1;MX2;TLR3;ZC3HAV1	9	0.000276227
GO:0016477	cell migration	biological_process	ASAP3;CCDC88A;ENSBTAG00000004901;FLT1;FMNL3;FSCN1;HBEGF;ITGAV;JAM3;NRG1;NRP1;RASGEF1A;SDC4;SH3KBP1;SLA;SRC;THBS1	17	0.000278042
GO:0002020	protease binding	molecular_function	ADAMTSL4;CFLAR;ECM1;F3;FN1;IL1R1;ITGAV;MALT1;TNFAIP3;VWF	10	0.000337625
GO:2000391	positive regulation of neutrophil extravasation	biological_process	ADAM8;IL1A;IL1R1	3	0.000343183
GO:0045840	positive regulation of mitotic nuclear division	biological_process	EDN1;EREG;IGF-I;IL1A;RGCC	5	0.000361743
GO:0030593	neutrophil chemotaxis	biological_process	CCL20;CCL24;CCL2;CCL4;IL-8;JAML;LGALS3;NCKAP1L	8	0.000391476
GO:0030335	positive regulation of cell migration	biological_process	ADAM10;CCL24;CSF1R;CSF1;EDN1;ENSBTAG00000009987;FLT1;HBEGF;IGF-I;ITGAV;RUFY3;SPHK1;STX4;TGFBR1;THBS1	15	0.000414892
GO:2000406	positive regulation of T cell migration	biological_process	ADAM8;CCL20;ENSBTAG00000009987;ENSBTAG00000020535	4	0.000415225
GO:2000353	positive regulation of endothelial cell apoptotic process	biological_process	CD40;PDCD4;RGCC;THBS1	4	0.000415225
GO:0050830	defense response to Gram-positive bacterium	biological_process	CARD9;ENSBTAG00000026088;ENSBTAG00000026323;HIST1H2BF;HMGB2;LYZ;RIPK2;TNFSF8	8	0.000464944
GO:0005576	extracellular region	cellular_component	ADM;C1QB;C1QC;CCL20;CCL24;CCL2;CCL4;CD163;CRISPLD2;CSF3;CTSB;CXCL13;ECM1;EDN1;ENPP2;ENSBTAG00000020535;ENSBTAG00000022715;ENSBTAG00000025250;ENSBTAG00000027513;ENSBTAG00000034954;ENSBTAG00000039446;FGL2;FN1;GAL;GLIPR1;HMGB2;IGF-I;IL10;IL1A;IL1RN;IL6R;IL-8;NRG1;OSM;SPX;TFPI2;TFRC;THBS1;TNFSF15;VWF	40	0.000505022
GO:0050715	positive regulation of cytokine secretion	biological_process	CLEC5A;CLEC6A;IL10;IL1A;RGCC	5	0.000506947
GO:0048247	lymphocyte chemotaxis	biological_process	ADAM8;CCL20;CCL24;CCL2;CCL4	5	0.000506947
GO:0007169	transmembrane receptor protein tyrosine kinase signaling pathway	biological_process	CSF1R;CSF1;CSK;DOK1;DOK2;ENSBTAG00000001066;ENSBTAG00000012668;FLT1;FLT3;SLA;STAP1	11	0.000526269
GO:0016798	hydrolase activity, acting on glycosyl bonds	molecular_function	ENSBTAG00000012981;ENSBTAG00000015512;ENSBTAG00000026088;ENSBTAG00000026323;GUSB;HPSE;LYZ;MAN2A2;NEU1	9	0.000586207
GO:0071260	cellular response to mechanical stimulus	biological_process	CD40;IRF1;MAP3K1;TLR3;TLR7;TNFRSF8;TNFSF14	7	0.000643019
GO:0043154	negative regulation of cysteine-type endopeptidase activity involved in apoptotic process	biological_process	CD44;KLF4;NR4A1;PTGS2;RPS6KA1;SRC;THBS1;TNFSF14	8	0.000645406
GO:0002237	response to molecule of bacterial origin	biological_process	IL10;IL-8;MALT1;TNFAIP3	4	0.000667649
GO:0032695	negative regulation of interleukin-12 production	biological_process	ARRB2;IL10;SLAMF1;THBS1	4	0.000667649
GO:0003725	double-stranded RNA binding	molecular_function	DHX58;EIF2AK2;ENSBTAG00000039861;OAS1X;TFRC;TLR3;TLR7;VIM	8	0.000754745
GO:0006915	apoptotic process	biological_process	BCL2A1;CFLAR;DDIT4;GADD45B;IRF1;NR4A1;PIM1;PLAGL2;POLB;PPIF;RHOB;RIPK2;RPS6KA1;SGK1;TGFBR1;TMEM173;TNFSF14;TNFSF15;XAF1;ZDHHC16;ZMAT3	21	0.000770863
GO:0010891	negative regulation of sequestering of triglyceride	biological_process	PNPLA2;PPARA;PPARG	3	0.000829412
GO:0004908	interleukin-1 receptor activity	molecular_function	IL1R1;IL1R2;IL1RAP	3	0.000829412
GO:0034138	toll-like receptor 3 signaling pathway	biological_process	CD86;TLR3;UNC93B1	3	0.000829412
GO:0046976	histone methyltransferase activity (H3-K27 specific)	molecular_function	EED;EZH2;SUZ12	3	0.000829412
GO:0042113	B cell activation	biological_process	CD40;CD86;LAT2;MALT1	4	0.00101224
GO:0032481	positive regulation of type I interferon production	biological_process	DHX58;IRF1;TLR3;TMEM173	4	0.00101224
GO:0070374	positive regulation of ERK1 and ERK2 cascade	biological_process	ARRB2;CCL20;CCL24;CCL2;CCL4;CD44;CSF1R;ENSBTAG00000020535;ICAM1;NRP1;RIPK2;SLAMF1;SRC	13	0.00112782
GO:1990830	cellular response to leukemia inhibitory factor	NA	EED;FZD4;GFPT2;ICAM1;KLF4;MPC1;MRPL15;PADI2;RARG;TFRC;TWISTNB	11	0.00123714
GO:0016021	integral component of membrane	cellular_component	ABCA10;ABCA6;ACSL4;ADAM10;ADAM19;ADAM8;ADCY7;ALCAM;ANKLE2;ATP1A1;C2CD2L;CA12;CCPG1;CD163;CD164;CD40;CD44;CD46;CD80;CD83;CD86;CD9;CDCP1;CDON;CHPT1;CHST11;CHST15;CLCN6;CLEC12A;CLEC4A;CLEC4D;CLEC5A;CLEC6A;CNIH4;CRLF2;CRLS1;CSF1R;CSF1;CYP1B1;CYP4V2;DAGLB;DHRS9;DIRC2;DPY19L3;ECE1;EMC3;ENSBTAG00000000812;ENSBTAG00000001066;ENSBTAG00000001235;ENSBTAG00000004339;ENSBTAG00000004556;ENSBTAG00000004608;ENSB…	176	0.0012893
GO:0032755	positive regulation of interleukin-6 production	biological_process	CARD9;ENSBTAG00000020535;IL1A;IL6R;RIPK2;TLR3;TLR7	7	0.00129221
GO:0001077	transcriptional activator activity, RNA polymerase II core promoter proximal region sequence-specific binding	molecular_function	BATF;EGR2;EHF;FOSB;FOS;FOXJ2;IRF1;KLF4;KLF6;MEF2C;NR3C1;NR4A1;PLAGL2;PPARA;TFAP2C;ZBTB7B	16	0.00144398
GO:0045663	positive regulation of myoblast differentiation	biological_process	CDON;MAPK14;MEF2C;TNFSF14	4	0.00146501
GO:0010759	positive regulation of macrophage chemotaxis	biological_process	CCL2;CSF1;MAPK14;SLAMF1	4	0.00146501
GO:1900745	positive regulation of p38MAPK cascade	biological_process	GADD45B;MAP3K3;SASH1;XDH	4	0.00146501
GO:0031623	receptor internalization	biological_process	ADM;ARRB2;CD9;GRK2;IL-8;TFRC	6	0.00152775
GO:2000271	positive regulation of fibroblast apoptotic process	biological_process	BID;STK17A;STK17B	3	0.00160376
GO:0010745	negative regulation of macrophage derived foam cell differentiation	biological_process	ITGAV;PPARA;PPARG	3	0.00160376
GO:0002687	positive regulation of leukocyte migration	biological_process	MADCAM1;SELP;TNFRSF18	3	0.00160376
GO:0034115	negative regulation of heterotypic cell-cell adhesion	biological_process	IL10;IL1RN;KLF4	3	0.00160376
GO:2000727	positive regulation of cardiac muscle cell differentiation	biological_process	ARRB2;MEF2C;NRG1	3	0.00160376
GO:0010820	positive regulation of T cell chemotaxis	biological_process	ADAM10;CXCL13;TNFSF14	3	0.00160376
GO:0030890	positive regulation of B cell proliferation	biological_process	BST1;CD40;MEF2C;NCKAP1L;PELI1;TFRC	6	0.00183864
GO:0019221	cytokine-mediated signaling pathway	biological_process	CCL2;CD44;CSF1R;EREG;F3;IL1A;IL1R1;IL1R2;IL1RAP;IL1RN;IL6R;IL7R	12	0.00194285
GO:0007155	cell adhesion	biological_process	CD164;CD44;CD9;CYP1B1;ENSBTAG00000009987;FN1;ICAM1;ITGAV;ITGB8;JAM3;MADCAM1;RHOB;SELP;SPP1;SRC;TGFBI;THBS1;VCAN;VCL;VWF	20	0.00194622
GO:0048661	positive regulation of smooth muscle cell proliferation	biological_process	EDN1;HBEGF;IGF-I;IL6R;THBS1	5	0.00196192
GO:0050659	N-acetylgalactosamine 4-sulfate 6-O-sulfotransferase activity	molecular_function	CHST11;CHST15	2	0.00199295
GO:2000418	positive regulation of eosinophil migration	biological_process	ADAM8;CCL24	2	0.00199295
GO:0045652	regulation of megakaryocyte differentiation	biological_process	ENSBTAG00000011263;MEF2C	2	0.00199295
GO:0061051	positive regulation of cell growth involved in cardiac muscle cell development	biological_process	EDN1;IGF-I	2	0.00199295
GO:0034686	integrin alphav-beta8 complex	cellular_component	ITGAV;ITGB8	2	0.00199295
GO:0060978	angiogenesis involved in coronary vascular morphogenesis	biological_process	NRP1;TGFBR1	2	0.00199295
GO:0045356	positive regulation of interferon-alpha biosynthetic process	biological_process	TLR3;TLR7	2	0.00199295
GO:0046167	glycerol-3-phosphate biosynthetic process	biological_process	ENSBTAG00000000301;ENSBTAG00000008124	2	0.00199295
GO:1990682	CSF1-CSF1R complex	NA	CSF1R;CSF1	2	0.00199295
GO:0035984	cellular response to trichostatin A	biological_process	EZH2;MEF2C	2	0.00199295
GO:0071133	alpha9-beta1 integrin-ADAM8 complex	cellular_component	ADAM8;ENSBTAG00000009987	2	0.00199295
GO:0017050	D-erythro-sphingosine kinase activity	molecular_function	SPHK1;SPHK2	2	0.00199295
GO:0031765	type 2 galanin receptor binding	molecular_function	GAL;SPX	2	0.00199295
GO:0004370	glycerol kinase activity	molecular_function	ENSBTAG00000000301;ENSBTAG00000008124	2	0.00199295
GO:0038145	macrophage colony-stimulating factor signaling pathway	biological_process	CSF1R;CSF1	2	0.00199295
GO:0072573	tolerance induction to lipopolysaccharide	biological_process	ACOD1;TNFAIP3	2	0.00199295
GO:2000349	negative regulation of CD40 signaling pathway	biological_process	SLAMF1;TNFAIP3	2	0.00199295
GO:0031766	type 3 galanin receptor binding	molecular_function	GAL;SPX	2	0.00199295
GO:0018149	peptide cross-linking	biological_process	F13A1;FN1;TGM3;THBS1	4	0.00204189
GO:0006952	defense response	biological_process	ACOD1;CD83;CXCL13;ENSBTAG00000027513;ENSBTAG00000034954;IL-8;TLR3	7	0.00205034
GO:0042127	regulation of cell proliferation	biological_process	BID;CCDC88A;CHST11;CSK;CXCL13;ENSBTAG00000027513;EZH2;IL-8;KLF4;NOS2;PTGS2;SLA;SRC;TFAP2C;TNFRSF18;TNFRSF8	16	0.00228884
GO:0035556	intracellular signal transduction	biological_process	ADCY7;AKAP6;DOK1;ENSBTAG00000005448;GNA13;IL-8;KSR1;LAT2;MAP3K3;MAPK14;NFATC1;NRG1;PLCB3;PLEK;PTPN6;RASGRP4;RASSF5;RPS6KA1;SGK1;SH2B3;SH3BP5;SPSB1;SRC;STK17A;STK17B;TGFBR1	26	0.00241146
GO:0042803	protein homodimerization activity	molecular_function	ADAM10;ATF3;BCL2A1;BHLHE41;BLOC1S6;C1QB;CARD9;CCDC88A;CSF1R;CSF1;ECE1;ENSBTAG00000001483;FXR2;FZD4;GALE;GCH1;IL6R;JAM3;JAML;MVD;NOS2;NR4A1;PLEK;PTGS2;RBPMS;RIPK2;SLC8B1;SNX9;TARS2;TFRC;TKT;TMCC1;TMEM173;VWF;XDH;ZBTB7B	36	0.0024119
GO:0032715	negative regulation of interleukin-6 production	biological_process	ARRB2;IL10;NCKAP1L;SLAMF1;TNFAIP3	5	0.00244684
GO:0045944	positive regulation of transcription from RNA polymerase II promoter	biological_process	ATF3;BATF;CCPG1;CD40;CDON;CRLF3;CSF3;EDN1;EGR2;EHF;ENSBTAG00000025250;FOSB;FOS;FOXJ2;GAL;HMGB2;IGF-I;IL10;IL1A;IRF1;KLF4;KLF6;LPIN2;MAPK14;MEF2C;NFATC1;NR3C1;NR4A1;NRG1;OSM;PHF20;PLAGL2;PPARA;PPARG;RARG;RGCC;RPS6KA1;SPX;SUPT4H1;TET2;TFAP2C;TLR3;TMEM173;TNFSF8;ZBTB7B;ZMIZ2;ZNF76	47	0.00254183
GO:0032496	response to lipopolysaccharide	biological_process	CXCL13;CYP27B1;ENSBTAG00000027513;GCH1;HMGB2;IL-8;MAPK14;NOS2;PELI1;TNFRSF18;TNFRSF8	11	0.00259769
GO:0008064	regulation of actin polymerization or depolymerization	biological_process	SSH2;SWAP70;WAS	3	0.00271362
GO:0090280	positive regulation of calcium ion import	biological_process	CCL2;LGALS3;TRPV2	3	0.00271362
GO:0045088	regulation of innate immune response	biological_process	DHX58;SAMHD1;TNFAIP3	3	0.00271362
GO:0039536	negative regulation of RIG-I signaling pathway	biological_process	DHX58;RNF125;SEC14L1	3	0.00271362
GO:0032436	positive regulation of proteasomal ubiquitin-dependent protein catabolic process	biological_process	GCLC;LONRF3;PLK1;RNF125;RNF19A;RNF19B;TRIB2;ZFAND2A	8	0.00288325
GO:0042531	positive regulation of tyrosine phosphorylation of STAT protein	biological_process	CD40;CSF1R;IGF-I;IL6R;OSM;TNFRSF18	6	0.00306155
GO:0016740	transferase activity	molecular_function	CDK2;CHPF2;CHPT1;CHST11;CKB;CSF1R;CSGALNACT2;CSK;DPH5;ENSBTAG00000000301;ENSBTAG00000008124;ENSBTAG00000039861;EZH1;FLT1;FLT3;GFPT2;GRK2;GXYLT1;HECTD1;HERC1;HERC5;HK1;ITCH;KMT5C;LFNG;MAPK12;MAPK14;MARCH3;MERTK;METTL13;MOCOS;NEDD4L;OAS1X;PAPD4;PIM1;PIP4K2A;PLK1;PLK2;POLB;PSAT1;RIPK2;RNF19A;RNF19B;RPS6KA1;SGK1;SMS;SRC;ST3GAL2;ST3GAL6;TGFBR1;ZDHHC14;ZDHHC16;ZNRF1	53	0.00315997
GO:0043231	intracellular membrane-bounded organelle	cellular_component	ABCA10;ABCA6;ARHGAP30;ARRB2;ASAP3;CD40;CD86;CSF1R;CTSB;CTSZ;CYP1B1;DHRS9;DIRC2;EGR2;FMNL3;FOSB;GTPBP2;GUSB;HPSE;IL1R1;KLF6;MEF2C;NEU1;OLR1;PPARG;RAB5B;RND1;RNF125;RRAGC;SPHK2;SQSTM1;STAP1;TGFBR1;TMBIM1	34	0.00340049
GO:0016020	membrane	cellular_component	ABCA10;ABCA6;ACSL1;ACSL4;ACTR1B;ADAM10;ADAM19;ADAM8;ADCY7;ALCAM;ANKLE2;AP2A1;ARRDC3;ATP1A1;ATP6V0D1;B9D2;BID;BLOC1S6;C2CD2L;CA12;CCDC88A;CCPG1;CD163;CD164;CD40;CD44;CD46;CD80;CD83;CD86;CD9;CDC42EP2;CDCP1;CDON;CHPF2;CHPT1;CHST11;CHST15;CLCN6;CLEC12A;CLEC4A;CLEC4D;CLEC5A;CLEC6A;CNIH4;CRLF2;CRLS1;CSF1R;CSF1;CSGALNACT2;CSK;CYP1B1;CYP4V2;DAGLB;DHRS9;DHX34;DIRC2;DPY19L3;ECE1;EIF2AK2;EMC3;ENSBTAG0000000…	233	0.00343237
GO:0008637	apoptotic mitochondrial changes	biological_process	BID;GCLC;PPIF;SLC25A4	4	0.00363007
GO:0048020	CCR chemokine receptor binding	molecular_function	CCL20;CCL24;CCL2;CCL4	4	0.00363007
GO:0042169	SH2 domain binding	molecular_function	INPPL1;LAT2;PTPN6;SQSTM1;SRC	5	0.00366839
GO:0070301	cellular response to hydrogen peroxide	biological_process	CYP1B1;EZH2;PPIF;RHOB;TNFAIP3	5	0.00366839
GO:0070098	chemokine-mediated signaling pathway	biological_process	CCL20;CCL24;CCL2;CCL4;CXCL13;ENSBTAG00000027513;IL-8	7	0.00402733
GO:0006919	activation of cysteine-type endopeptidase activity involved in apoptotic process	biological_process	BID;ENSBTAG00000020535;F3;NLRP1;PPARG;TNFSF15;XDH	7	0.00402733
GO:0005737	cytoplasm	cellular_component	ABTB2;ACSL4;ACTR1B;ADAM10;ADAM8;ADAP2;ADM;ADSS;AP2A1;ARHGAP4;ARRB2;ARRDC3;AXIN2;BATF;BCL2A1;BDH2;BID;BLOC1S6;CARD9;CCDC88A;CCDC88C;CDC37L1;CDC42EP2;CDK2;CFLAR;CKB;CLUH;CRLF3;CSK;CYP27B1;DDIT4;DHRS9;DHX34;DHX58;DOCK5;DUSP6;EDN1;EGR2;EIF2AK2;EIF5;ENSBTAG00000001483;ENSBTAG00000004556;ENSBTAG00000004901;ENSBTAG00000005448;ENSBTAG00000008124;ENSBTAG00000010813;ENSBTAG00000011263;ENSBTAG00000023659;FA…	170	0.00408106
GO:0002376	immune system process	biological_process	C1QB;CLEC6A;CSF1;CSK;HMGB2;MR1;Mx1;RIPK2;TLR3;TMEM173	10	0.00413194
GO:0043621	protein self-association	molecular_function	CCDC88C;FLT3;GPSM2;MALT1;PPARG;TNFAIP3	6	0.00416048
GO:0071347	cellular response to interleukin-1	biological_process	CCL20;CCL24;CCL2;CCL4;IL-8;PTGS2	6	0.00416048
GO:0045780	positive regulation of bone resorption	biological_process	ADAM8;ENSBTAG00000002096;TFRC	3	0.00419831
GO:0048246	macrophage chemotaxis	biological_process	CCL2;ENSBTAG00000025250;LGALS3	3	0.00419831
GO:0042054	histone methyltransferase activity	molecular_function	EED;EZH2;SUZ12	3	0.00419831
GO:0006898	receptor-mediated endocytosis	biological_process	CD163;ENPP2;ENSBTAG00000022715;GUSB;LRP1;OLR1;SCARF1;SNX9;TFRC	9	0.0046092
GO:0051056	regulation of small GTPase mediated signal transduction	biological_process	ARHGAP26;RALGAPA2;RAP1GAP2;SIPA1	4	0.00467111
GO:0035098	ESC/E(Z) complex	cellular_component	EED;EZH1;EZH2;SUZ12	4	0.00467111
GO:1902042	negative regulation of extrinsic apoptotic signaling pathway via death domain receptors	biological_process	CFLAR;ICAM1;TMBIM1;TNFAIP3	4	0.00467111
GO:0043065	positive regulation of apoptotic process	biological_process	ADAMTSL4;BCL2A1;BID;CYP1B1;DUSP6;GADD45B;IFIT2;KLF11;NR4A1;OSGIN1;RARG;RHOB;RIPK2;STK17A;TGFBR1;TNFRSF8	16	0.00494507
GO:0005886	plasma membrane	cellular_component	ADAM10;ADAM8;ADAP2;ADCY7;ADSS;ARRB2;ARRDC3;ATP1A1;AXIN2;BST1;CCDC88A;CD163;CD164;CD40;CD44;CD83;CDC42EP2;CLEC4D;CRLF3;CSF1R;CSF1;CSK;DAGLB;DOCK5;ECE1;EIF5;ENPP5;ENSBTAG00000001235;ENSBTAG00000001483;ENSBTAG00000004556;ENSBTAG00000004901;F3;FLT1;FMNL3;FZD4;GJB2;GNG2;GPR65;GPR84;HYLS1;INPPL1;ITCH;ITGAV;JAML;KIAA0922;LRP1;MADCAM1;MARCKSL1;MR1;MYO1G;NEDD4L;NEU1;NRG1;NRP1;OLR1;PDE4A;PLAUR;PMP22;RAB5B;…	101	0.00520308
GO:0043491	protein kinase B signaling	biological_process	CCL2;CD40;IGF-I;MERTK;SESN2	5	0.00527445
GO:0031624	ubiquitin conjugating enzyme binding	molecular_function	LONRF3;PPARA;RNF125;RNF19A;RNF19B	5	0.00527445
GO:0006629	lipid metabolic process	biological_process	ACSL4;CHPT1;DAGLB;ENPP2;FAR1;IL1RN;INSIG1;LPIN2;MGLL;MVD;NEU1;PAFAH2;PLA2G7;PLAGL2;PLCB3;PNPLA2;SPTSSA	17	0.00532274
GO:0017124	SH3 domain binding	molecular_function	ADAM10;ADAM19;ARHGAP31;PTPN6;SH3BP5;WAS;WIPF1	7	0.00576106
GO:0005623	cell	cellular_component	CXCL13;HK1;HMGB2;IGF-I;MAPK14;TGFBR1;TXNRD1	7	0.00576106
GO:0010871	negative regulation of receptor biosynthetic process	biological_process	PPARA;PPARG	2	0.00580135
GO:1990430	extracellular matrix protein binding	molecular_function	ITGAV;ITGB8	2	0.00580135
GO:1900015	regulation of cytokine production involved in inflammatory response	biological_process	MAPK14;NOS2	2	0.00580135
GO:0033093	Weibel-Palade body	cellular_component	ECE1;VWF	2	0.00580135
GO:0006710	androgen catabolic process	biological_process	HSD17B11;SPP1	2	0.00580135
GO:0030072	peptide hormone secretion	biological_process	EDN1;SMPD3	2	0.00580135
GO:0002634	regulation of germinal center formation	biological_process	MEF2C;TNFAIP3	2	0.00580135
GO:2000660	negative regulation of interleukin-1-mediated signaling pathway	biological_process	IL1R2;IL1RN	2	0.00580135
GO:0010572	positive regulation of platelet activation	biological_process	PLEK;SELP	2	0.00580135
GO:0019966	interleukin-1 binding	molecular_function	IL1R1;IL1R2	2	0.00580135
GO:0043374	CD8-positive, alpha-beta T cell differentiation	biological_process	IRF1;TNFSF8	2	0.00580135
GO:0034154	toll-like receptor 7 signaling pathway	biological_process	TLR7;UNC93B1	2	0.00580135
GO:0031730	CCR5 chemokine receptor binding	molecular_function	CCL4;CNIH4	2	0.00580135
GO:0002693	positive regulation of cellular extravasation	biological_process	ADAM8;ICAM1	2	0.00580135
GO:0030035	microspike assembly	biological_process	FGD4;FSCN1	2	0.00580135
GO:0061304	retinal blood vessel morphogenesis	biological_process	CYP1B1;FZD4	2	0.00580135
GO:0010887	negative regulation of cholesterol storage	biological_process	PPARA;PPARG	2	0.00580135
GO:0070314	G1 to G0 transition	biological_process	CYP27B1;EZH2	2	0.00580135
GO:0102148	-	NA	ENSBTAG00000012981;ENSBTAG00000015512	2	0.00580135
GO:0043615	astrocyte cell migration	biological_process	CCL2;ENSBTAG00000025250	2	0.00580135
GO:0032099	negative regulation of appetite	biological_process	PPARA;SPX	2	0.00580135
GO:0005157	macrophage colony-stimulating factor receptor binding	molecular_function	CSF1;STAP1	2	0.00580135
GO:0002277	myeloid dendritic cell activation involved in immune response	biological_process	ENSBTAG00000020535;SLAMF1	2	0.00580135
GO:0090022	regulation of neutrophil chemotaxis	biological_process	BST1;JAM3	2	0.00580135
GO:0035867	alphav-beta3 integrin-IGF-1-IGF1R complex	cellular_component	IGF-I;ITGAV	2	0.00580135
GO:0016571	histone methylation	biological_process	EED;EZH2;KMT5C;SUZ12	4	0.00589546
GO:0042327	positive regulation of phosphorylation	biological_process	EREG;KCTD20;NCKAP1L;THBS1	4	0.00589546
GO:0030278	regulation of ossification	biological_process	CSF1;EGR2;MAPK14	3	0.00608986
GO:0033690	positive regulation of osteoblast proliferation	biological_process	ENSBTAG00000009987;HPSE;ITGAV	3	0.00608986
GO:0010460	positive regulation of heart rate	biological_process	ADM;EDN1;GCH1	3	0.00608986
GO:0071498	cellular response to fluid shear stress	biological_process	MEF2C;PTGS2;SRC	3	0.00608986
GO:0005088	Ras guanyl-nucleotide exchange factor activity	molecular_function	RASGEF1A;RASGEF1B;RASGRP4	3	0.00608986
GO:0008285	negative regulation of cell proliferation	biological_process	AXIN2;CD9;CSF1R;CSK;CYP1B1;CYP27B1;EIF2AK2;EREG;IL10;IL1A;INPPL1;IRF1;KLF11;KLF4;RARG;RASSF5;RGCC;TOB1	18	0.00620735
GO:0071346	cellular response to interferon-gamma	biological_process	CCL20;CCL24;CCL2;CCL4;NOS2	5	0.00623975
GO:0030336	negative regulation of cell migration	biological_process	ARHGAP4;CYP1B1;ENSBTAG00000001483;FUZ;KLF4;RHOB;SCAI;ZMYND8	8	0.00671958
GO:0001525	angiogenesis	biological_process	ADAM8;CYP1B1;GNA13;ITGAV;JAM3;MAPK14;NRP1;PROK2;RHOB;TGFBI;TGFBR1	11	0.00716588
GO:0001937	negative regulation of endothelial cell proliferation	biological_process	RGCC;TGFBR1;THBS1;XDH	4	0.00731611
GO:0050729	positive regulation of inflammatory response	biological_process	ADAM8;CCL24;ENSBTAG00000025250;PDCD4;TLR3	5	0.00732263
GO:0009636	response to toxic substance	biological_process	CCL4;CYP1B1;EIF2AK2;SLC30A4;TRPM6	5	0.00732263
GO:0043123	positive regulation of I-kappaB kinase/NF-kappaB signaling	biological_process	CARD9;CD40;CFLAR;CLEC6A;ECM1;MALT1;MAP3K3;PELI1;PLK2;RIPK2;TLR3;TRIM62	12	0.00784517
GO:0016301	kinase activity	molecular_function	CDK2;CKB;CSF1R;CSK;EIF2AK2;ENSBTAG00000000301;ENSBTAG00000008124;FLT1;FLT3;GRK2;HK1;LIMK2;MAPK12;MAPK14;MERTK;PIM1;PIP4K2A;PLK1;PLK2;RIPK2;RPS6KA1;SGK1;SPHK1;SPHK2;SRC;TGFBR1	26	0.00807174
GO:0001938	positive regulation of endothelial cell proliferation	biological_process	CCL24;ECM1;F3;HMGB2;IL10;TGFBR1	6	0.00815161
GO:0003796	lysozyme activity	molecular_function	ENSBTAG00000026088;ENSBTAG00000026323;LYZ	3	0.00841366
GO:0016998	cell wall macromolecule catabolic process	biological_process	ENSBTAG00000026088;ENSBTAG00000026323;LYZ	3	0.00841366
GO:0071549	cellular response to dexamethasone stimulus	biological_process	DDIT4;FBXO32;NR3C1	3	0.00841366
GO:0043388	positive regulation of DNA binding	biological_process	HMGB2;IGF-I;PLAUR;PPARG	4	0.00894513
GO:0030316	osteoclast differentiation	biological_process	CSF1R;CSF1;MAPK14;TFRC	4	0.00894513
GO:0030246	carbohydrate binding	molecular_function	CLEC12A;CLEC4A;CLEC4D;CLEC5A;CLEC6A;LGALS3;LGALS8;MAN2A2;OLR1	9	0.00917811
GO:0001568	blood vessel development	biological_process	FZD4;ITGAV;MAP3K3;MEF2C;SPHK1;SPHK2	6	0.00919754
GO:0033138	positive regulation of peptidyl-serine phosphorylation	biological_process	CD44;CSF3;FNIP2;OSM;PPP1R15A;PTGS2;RIPK2	7	0.00981165
GO:0008217	regulation of blood pressure	biological_process	ATP1A1;EDN1;GCH1;PPARG;PTGS2	5	0.00986814
GO:0034446	substrate adhesion-dependent cell spreading	biological_process	FN1;FZD4;ITGAV;MERTK;SRC	5	0.00986814
GO:0014068	positive regulation of phosphatidylinositol 3-kinase signaling	biological_process	CSF3;FLT1;IGF-I;NRG1;PTPN6;SELP	6	0.0103359
GO:0016310	phosphorylation	biological_process	CDK2;CKB;CSF1R;CSK;EIF2AK2;ENSBTAG00000000301;ENSBTAG00000008124;FLT1;FLT3;GRK2;HK1;LIMK2;MAPK12;MAPK14;MERTK;PIM1;PIP4K2A;PLK1;PLK2;RIPK2;RPS6KA1;SGK1;SPHK1;SPHK2;SRC;TGFBR1	26	0.010631
GO:0008283	cell proliferation	biological_process	AXIN2;CSF1R;DDIT4;GNG2;IGF-I;PIM1;PRDX1;PROK2;PTPN6;RASGRP4;TGFBI;TXNRD1	12	0.0106866
GO:1990841	promoter-specific chromatin binding	NA	EZH2;KLF4;RBL1;SUZ12	4	0.0107936
GO:0032868	response to insulin	biological_process	ENSBTAG00000011263;IGF-I;INPPL1;SESN2	4	0.0107936
GO:0009408	response to heat	biological_process	GCLC;IGF-I;OSM;TRPV2	4	0.0107936
GO:0046697	decidualization	biological_process	CTSB;CYP27B1;PTGS2	3	0.0111892
GO:0060045	positive regulation of cardiac muscle cell proliferation	biological_process	MAPK14;MEF2C;PIM1	3	0.0111892
GO:0003376	sphingosine-1-phosphate signaling pathway	biological_process	SPHK1;SPHK2;SPNS1	3	0.0111892
GO:0030318	melanocyte differentiation	biological_process	BLOC1S6;MEF2C;MREG	3	0.0111892
GO:0032495	response to muramyl dipeptide	biological_process	CARD9;MAPK14;TNFAIP3	3	0.0111892
GO:0050860	negative regulation of T cell receptor signaling pathway	biological_process	DUSP3;PTPN6;PVRIG	3	0.0111892
GO:0038084	vascular endothelial growth factor signaling pathway	biological_process	FLT1;NRP1	2	0.0112595
GO:0090336	positive regulation of brown fat cell differentiation	biological_process	MAPK14;PTGS2	2	0.0112595
GO:1990239	steroid hormone binding	molecular_function	ATP1A1;NR3C1	2	0.0112595
GO:0030203	glycosaminoglycan metabolic process	biological_process	ENSBTAG00000012981;GNS	2	0.0112595
GO:0060100	positive regulation of phagocytosis, engulfment	biological_process	NCKAP1L;STAP1	2	0.0112595
GO:0006670	sphingosine metabolic process	biological_process	SPHK1;SPHK2	2	0.0112595
GO:0009620	response to fungus	biological_process	CARD9;MALT1	2	0.0112595
GO:0033625	positive regulation of integrin activation	biological_process	CXCL13;PLEK	2	0.0112595
GO:0001660	fever generation	biological_process	IL1A;IL1RN	2	0.0112595
GO:0006689	ganglioside catabolic process	biological_process	ENSBTAG00000012981;NEU1	2	0.0112595
GO:0014834	skeletal muscle satellite cell maintenance involved in skeletal muscle regeneration	biological_process	EZH2;IGF-I	2	0.0112595
GO:0043372	positive regulation of CD4-positive, alpha-beta T cell differentiation	biological_process	CD83;NCKAP1L	2	0.0112595
GO:0003847	1-alkyl-2-acetylglycerophosphocholine esterase activity	molecular_function	PAFAH2;PLA2G7	2	0.0112595
GO:0035754	B cell chemotaxis	biological_process	CXCL13;HSD3B7	2	0.0112595
GO:0051057	positive regulation of small GTPase mediated signal transduction	biological_process	CDON;SRC	2	0.0112595
GO:0071294	cellular response to zinc ion	biological_process	ENSBTAG00000023659;HVCN1	2	0.0112595
GO:0030214	hyaluronan catabolic process	biological_process	CD44;TMEM2	2	0.0112595
GO:0032611	interleukin-1 beta production	biological_process	ENSBTAG00000020535;MR1	2	0.0112595
GO:0030166	proteoglycan biosynthetic process	biological_process	CSGALNACT2;IGF-I	2	0.0112595
GO:0061299	retina vasculature morphogenesis in camera-type eye	biological_process	FZD4;NRP1	2	0.0112595
GO:0048245	eosinophil chemotaxis	biological_process	CCL24;LGALS3	2	0.0112595
GO:0006110	regulation of glycolytic process	biological_process	ENSBTAG00000011263;PGAM1	2	0.0112595
GO:0071243	cellular response to arsenic-containing substance	biological_process	PPIF;ZFAND2A	2	0.0112595
GO:0045359	positive regulation of interferon-beta biosynthetic process	biological_process	TLR3;TLR7	2	0.0112595
GO:0050829	defense response to Gram-negative bacterium	biological_process	ENSBTAG00000026088;ENSBTAG00000026323;HMGB2;LYZ;MR1	5	0.0113437
GO:0051092	positive regulation of NF-kappaB transcription factor activity	biological_process	ADAM8;CD40;EIF2AK2;IL1RAP;MALT1;RIPK2;SPHK1;TLR3;TRIM62	9	0.0115704
GO:0031398	positive regulation of protein ubiquitination	biological_process	ARRB2;PELI1;RASSF5;RIPK2;SPHK1;WFS1	6	0.0115707
GO:0016705	oxidoreductase activity, acting on paired donors, with incorporation or reduction of molecular oxygen	molecular_function	CYP1B1;CYP27A1;CYP27B1;CYP4V2;ENSBTAG00000005450;PLOD1	6	0.0115707
GO:0002102	podosome	cellular_component	ADAM8;FSCN1;SRC;VCL	4	0.0128717
GO:0007264	small GTPase mediated signal transduction	biological_process	ARHGAP30;ARHGAP31;ARL11;DOCK5;GNA13;MFHAS1;RASGEF1A;RASGEF1B;RASGRP4;RHOB;RND1	11	0.012945
GO:0048146	positive regulation of fibroblast proliferation	biological_process	ENSBTAG00000009987;EREG;FN1;IGF-I;SPHK1	5	0.0129627
GO:0030838	positive regulation of actin filament polymerization	biological_process	CCL24;CDC42EP2;CSF3;ENSBTAG00000020535;NCKAP1L	5	0.0129627
GO:0007160	cell-matrix adhesion	biological_process	ENSBTAG00000009987;FN1;HPSE;ITGAV;ITGB8;JAM3;MADCAM1	7	0.0130659
GO:0008270	zinc ion binding	molecular_function	ADAM8;CA12;CPM;DHX58;ECE1;ENPP2;ENSBTAG00000008248;ENSBTAG00000023659;FBXO30;GCH1;GDA;MAP3K1;MARCH3;NR3C1;NR4A1;PPARA;PPARG;RARG;RNF125;RNF145;SAMHD1;SF3A2;SF3A3;SQSTM1;SUPT4H1;TET2;TNFAIP3;TRIM62;VAT1;ZFAND1;ZFAND2A;ZMAT3;ZMIZ2;ZSWIM1	34	0.013994
GO:0042346	positive regulation of NF-kappaB import into nucleus	biological_process	SPHK1;TLR3;TLR7	3	0.0144306
GO:0042742	defense response to bacterium	biological_process	CLEC4D;CXCL13;ENSBTAG00000026088;ENSBTAG00000026323;ENSBTAG00000034954;IL10;LYZ;NOS2	8	0.0146658
GO:0042104	positive regulation of activated T cell proliferation	biological_process	ENSBTAG00000020535;IGF-I;SLAMF1;TNFSF9	4	0.0151883
GO:0019722	calcium-mediated signaling	biological_process	EDN1;LAT2;RCAN1;SPHK1	4	0.0151883
GO:0046718	viral entry into host cell	biological_process	CLEC5A;CTSB;GRK2;ITGAV	4	0.0151883
GO:0005768	endosome	cellular_component	ARRDC3;BLOC1S6;CD164;CDK2;ECE1;GAPVD1;MARCH3;RAB5B;RASGEF1B;RHOB;STEAP4;STX4;TFRC;TGFBR1;TLR7;UNC93B1;VPS36;ZNRF1	18	0.0156803
GO:0035690	cellular response to drug	biological_process	CCL4;MEF2C;NOS2;PDE4A;TFRC	5	0.0166533
GO:0042493	response to drug	biological_process	ATP1A1;CARD9;FOS;HMGB2;NCKAP1L;THBS1	6	0.017553
GO:0042130	negative regulation of T cell proliferation	biological_process	PDCD1LG2;PELI1;PTPN6;SDC4	4	0.0177515
GO:0032956	regulation of actin cytoskeleton organization	biological_process	BST1;CCDC88A;ENSBTAG00000009987;FSCN1	4	0.0177515
GO:0044344	cellular response to fibroblast growth factor stimulus	biological_process	CCL2;CD44;IL-8	3	0.0181472
GO:0032743	positive regulation of interleukin-2 production	biological_process	CD83;MALT1;RIPK2	3	0.0181472
GO:0032148	activation of protein kinase B activity	biological_process	CCDC88A;IGF-I;NRG1	3	0.0181472
GO:0004563	beta-N-acetylhexosaminidase activity	molecular_function	ENSBTAG00000012981;ENSBTAG00000015512	2	0.0182129
GO:0033173	calcineurin-NFAT signaling cascade	biological_process	NFATC1;RCAN1	2	0.0182129
GO:0001739	sex chromatin	cellular_component	EED;SUZ12	2	0.0182129
GO:0051798	positive regulation of hair follicle development	biological_process	HPSE;KRT17	2	0.0182129
GO:1902041	regulation of extrinsic apoptotic signaling pathway via death domain receptors	biological_process	LGALS3;STX4	2	0.0182129
GO:0006048	UDP-N-acetylglucosamine biosynthetic process	biological_process	GFPT2;UAP1	2	0.0182129
GO:0005577	fibrinogen complex	cellular_component	FN1;THBS1	2	0.0182129
GO:0004966	galanin receptor activity	molecular_function	GAL;GPR84	2	0.0182129
GO:1990131	Gtr1-Gtr2 GTPase complex	cellular_component	RRAGC;RRAGD	2	0.0182129
GO:0007044	cell-substrate junction assembly	biological_process	ENSBTAG00000009987;FN1	2	0.0182129
GO:0002031	G-protein coupled receptor internalization	biological_process	ADM;ARRB2	2	0.0182129
GO:0016780	phosphotransferase activity, for other substituted phosphate groups	molecular_function	CHPT1;CRLS1	2	0.0182129
GO:0048643	positive regulation of skeletal muscle tissue development	biological_process	CDON;MEF2C	2	0.0182129
GO:1903825	organic acid transmembrane transport	NA	ENSBTAG00000008690;SLC2A9	2	0.0182129
GO:0038094	Fc-gamma receptor signaling pathway	biological_process	CLEC4D;ENSBTAG00000002096	2	0.0182129
GO:0060982	coronary artery morphogenesis	biological_process	NRP1;TGFBR1	2	0.0182129
GO:0060670	branching involved in labyrinthine layer morphogenesis	biological_process	ADM;IL10	2	0.0182129
GO:0070936	protein K48-linked ubiquitination	biological_process	ITCH;NEDD4L;PELI1;TNFAIP3;ZNRF1	5	0.0187354
GO:0032088	negative regulation of NF-kappaB transcription factor activity	biological_process	ARRB2;CYP1B1;ITCH;KLF4;PELI1;TNFAIP3	6	0.0193276
GO:0020037	heme binding	molecular_function	CYP1B1;CYP27A1;CYP27B1;CYP4V2;ENSBTAG00000005450;NOS2;PTGS2;SRC	8	0.01981
GO:0000209	protein polyubiquitination	biological_process	DDB2;ITCH;LONRF3;PELI1;RNF125;RNF145;RNF19A;RNF19B;SASH1	9	0.0202073
GO:0010634	positive regulation of epithelial cell migration	biological_process	DOCK5;ENPP2;RTN4;SRC	4	0.0205681
GO:0008305	integrin complex	cellular_component	BST1;ENSBTAG00000009987;ITGAV;ITGB8	4	0.0205681
GO:0045071	negative regulation of viral genome replication	biological_process	EIF2AK2;IFIT1;Mx1;ZC3HAV1	4	0.0205681
GO:0035914	skeletal muscle cell differentiation	biological_process	ATF3;EGR2;FOS;MEF2C;NR4A1	5	0.0209818
GO:0005179	hormone activity	molecular_function	ADM;EDN1;GAL;IGF-I;SPX	5	0.0209818
GO:0030154	cell differentiation	biological_process	BATF;CSK;EHF;ENSBTAG00000005536;FLT3;FOXJ2;GADD45B;GNA13;KIAA1522;KLF4;NRG1;NRP1;PBXIP1;PTPN6;RASGRP4;RHOB;SH2B3;SLA;TGFBR1	19	0.0211092
GO:0051291	protein heterooligomerization	biological_process	SEPT11;TMCC1;TMEM120B	3	0.0223441
GO:0030517	negative regulation of axon extension	biological_process	IFRD1;NRP1;RTN4	3	0.0223441
GO:0000975	regulatory region DNA binding	molecular_function	IRF1;IRF9;KLF4	3	0.0223441
GO:0008045	motor neuron axon guidance	biological_process	ALCAM;EGR2;NRP1	3	0.0223441
GO:0019835	cytolysis	biological_process	ENSBTAG00000026088;ENSBTAG00000026323;LYZ	3	0.0223441
GO:0005057	signal transducer activity, downstream of receptor	molecular_function	DOK1;DOK2;TGFBR1	3	0.0223441
GO:0007599	hemostasis	biological_process	F3;TFPI2;VWF	3	0.0223441
GO:0031589	cell-substrate adhesion	biological_process	ITGAV;MYO1G;VWF	3	0.0223441
GO:0048535	lymph node development	biological_process	CXCL13;IL7R;POLB	3	0.0223441
GO:0001190	transcriptional activator activity, RNA polymerase II transcription factor binding	molecular_function	FOS;KLF4;PPARA	3	0.0223441
GO:0050718	positive regulation of interleukin-1 beta secretion	biological_process	ENSBTAG00000020535;ENSBTAG00000025250;RIPK2	3	0.0223441
GO:0008022	protein C-terminus binding	molecular_function	ECM1;FN1;GPSM2;HIC2;KSR1;PPARG;SASH1;SRC;VIM;VPS36	10	0.0225102
GO:0001664	G-protein coupled receptor binding	molecular_function	ARRB2;CCL2;GNA13;GNA15;GNAL	5	0.0233967
GO:0002250	adaptive immune response	biological_process	CLEC4D;CLEC6A;CSK;JAM3;RIPK2	5	0.0233967
GO:0005102	receptor binding	molecular_function	ARRB2;CSK;DAO;DECR2;EDN1;FN1;GUSB;NOS2;NRG1;PLAUR;RIPK2;RND1;SLA;SRC;TGFBR1;TNFSF14	16	0.0234028
GO:0008144	drug binding	molecular_function	FSCN1;HMGB2;PPARA;PPARG	4	0.023644
GO:0045727	positive regulation of translation	biological_process	ENSBTAG00000011263;KRT17;SERP1;THBS1	4	0.023644
GO:0005164	tumor necrosis factor receptor binding	molecular_function	TNFSF14;TNFSF15;TNFSF8;TNFSF9	4	0.023644
GO:1903561	extracellular vesicle	cellular_component	ATP1A1;CD9;LFNG;TFRC;VCL	5	0.025984
GO:0030968	endoplasmic reticulum unfolded protein response	biological_process	ATF3;EIF2AK2;PPP1R15A;SERP1;WFS1	5	0.025984
GO:0043235	receptor complex	cellular_component	FCRL5;FLT1;GPR84;LRP1;NT5DC3;OLR1;TGFBR1;TLR7	8	0.0261244
GO:0032461	positive regulation of protein oligomerization	biological_process	BID;SNX9	2	0.0265175
GO:0048703	embryonic viscerocranium morphogenesis	biological_process	CHST11;MEF2C	2	0.0265175
GO:0034448	EGO complex	cellular_component	RRAGC;RRAGD	2	0.0265175
GO:0016504	peptidase activator activity	molecular_function	FGL2;FN1	2	0.0265175
GO:0006072	glycerol-3-phosphate metabolic process	biological_process	ENSBTAG00000000301;ENSBTAG00000008124	2	0.0265175
GO:0032480	negative regulation of type I interferon production	biological_process	DHX58;RNF125	2	0.0265175
GO:0005021	vascular endothelial growth factor-activated receptor activity	molecular_function	FLT1;NRP1	2	0.0265175
GO:0033280	response to vitamin D	biological_process	CYP27B1;SPP1	2	0.0265175
GO:0090197	positive regulation of chemokine secretion	biological_process	CSF1R;ENSBTAG00000020535	2	0.0265175
GO:0045078	positive regulation of interferon-gamma biosynthetic process	biological_process	TLR3;TLR7	2	0.0265175
GO:0032691	negative regulation of interleukin-1 beta production	biological_process	ARRB2;TNFAIP3	2	0.0265175
GO:1903078	positive regulation of protein localization to plasma membrane	biological_process	LRP1;STX4	2	0.0265175
GO:0002162	dystroglycan binding	molecular_function	ENSBTAG00000008248;VCL	2	0.0265175
GO:0045109	intermediate filament organization	biological_process	KRT17;VIM	2	0.0265175
GO:0072678	T cell migration	biological_process	CCL20;MYO1G	2	0.0265175
GO:0003139	secondary heart field specification	biological_process	AXIN2;MEF2C	2	0.0265175
GO:0033089	positive regulation of T cell differentiation in thymus	biological_process	ADAM8;IL7R	2	0.0265175
GO:0071233	cellular response to leucine	biological_process	RRAGD;SESN2	2	0.0265175
GO:0010757	negative regulation of plasminogen activation	biological_process	CTSZ;THBS1	2	0.0265175
GO:0021612	facial nerve structural organization	biological_process	EGR2;NRP1	2	0.0265175
GO:0032592	integral component of mitochondrial membrane	cellular_component	BID;SLC8B1	2	0.0265175
GO:0016322	neuron remodeling	biological_process	RND1;SCARF1	2	0.0265175
GO:1990253	cellular response to leucine starvation	biological_process	RRAGD;SESN2	2	0.0265175
GO:0035455	response to interferon-alpha	biological_process	EIF2AK2;MX2	2	0.0265175
GO:0042416	dopamine biosynthetic process	biological_process	DAO;GCH1	2	0.0265175
GO:0001819	positive regulation of cytokine production	biological_process	EIF2AK2;EREG;PELI1;TLR3	4	0.0269839
GO:0043325	phosphatidylinositol-3,4-bisphosphate binding	molecular_function	MYO1G;PLEKHA2;PLEK	3	0.0270226
GO:0043393	regulation of protein binding	biological_process	PLK1;SRC;TGFBR1	3	0.0270226
GO:0048010	vascular endothelial growth factor receptor signaling pathway	biological_process	FLT1;MAPK14;NRP1	3	0.0270226
GO:0031410	cytoplasmic vesicle	cellular_component	ARRB2;CCDC88A;CTSZ;GCH1;ITCH;MARCH3;N4BP3;NEU1;RGS19;RP2;SNX9;SPX;SYNGR2;TFRC;TMEM30A;WLS;ZNRF1	17	0.0290943
GO:0071277	cellular response to calcium ion	biological_process	FOSB;FOS;MEF2C;PPIF	4	0.0305916
GO:0001772	immunological synapse	cellular_component	ALCAM;DUSP3;ICAM1;LGALS3	4	0.0305916
GO:0030855	epithelial cell differentiation	biological_process	BDH2;CTSB;EHF;LGALS3;PPARG	5	0.0316895
GO:0060326	cell chemotaxis	biological_process	ARRB2;CCL20;ENSBTAG00000027513;HBEGF;HMGB2	5	0.0316895
GO:0003707	steroid hormone receptor activity	molecular_function	NR3C1;NR4A1;PPARA;PPARG;RARG	5	0.0316895
GO:0008360	regulation of cell shape	biological_process	CCL24;CCL2;CDC42EP2;CSF1R;ENSBTAG00000025250;FMNL3;GNA13;SH3KBP1	8	0.0316954
GO:0032874	positive regulation of stress-activated MAPK cascade	biological_process	CARD9;EIF2AK2;RIPK2	3	0.0321807
GO:0000188	inactivation of MAPK activity	biological_process	DUSP3;DUSP4;DUSP6	3	0.0321807
GO:0019001	guanyl nucleotide binding	molecular_function	GNA13;GNA15;GNAL	3	0.0321807
GO:0035924	cellular response to vascular endothelial growth factor stimulus	biological_process	FLT1;MAPK14;NRP1	3	0.0321807
GO:0017134	fibroblast growth factor binding	molecular_function	CXCL13;ITGAV;THBS1	3	0.0321807
GO:0045773	positive regulation of axon extension	biological_process	FN1;NRG1;TRPV2	3	0.0321807
GO:0001569	branching involved in blood vessel morphogenesis	biological_process	EDN1;GNA13;NRP1	3	0.0321807
GO:0015758	glucose transport	biological_process	EDN1;ENSBTAG00000004556;SLC2A9	3	0.0321807
GO:0008083	growth factor activity	molecular_function	CSF1;CSF3;ENSBTAG00000027513;EREG;HBEGF;IGF-I;OSGIN1;OSM	8	0.0337199
GO:0070527	platelet aggregation	biological_process	ENSBTAG00000009987;PLEK;PTPN6;VCL	4	0.0344697
GO:0071560	cellular response to transforming growth factor beta stimulus	biological_process	MEF2C;NR3C1;SRC;TGFBR1	4	0.0344697
GO:0010718	positive regulation of epithelial to mesenchymal transition	biological_process	AXIN2;EZH2;RGCC;TGFBR1	4	0.0344697
GO:0005834	heterotrimeric G-protein complex	cellular_component	GNA13;GNA15;GNAL;GNG2	4	0.0344697
GO:0007596	blood coagulation	biological_process	BLOC1S6;F13A1;F3;TFPI2;VWF	5	0.0348134
GO:0042102	positive regulation of T cell proliferation	biological_process	CD80;CD86;NCKAP1L;PDCD1LG2;TFRC	5	0.0348134
GO:0031625	ubiquitin protein ligase binding	molecular_function	ABTB2;ARRB2;AXIN2;BID;CD40;CKB;EGR2;FZD4;RTN4;SNX9;SPART;SQSTM1;TMEM173;TRIB2;VCL;WFS1	16	0.0354564
GO:0004791	thioredoxin-disulfide reductase activity	molecular_function	TXNL1;TXNRD1	2	0.036039
GO:0070886	positive regulation of calcineurin-NFAT signaling cascade	biological_process	IGF-I;NRG1	2	0.036039
GO:0003810	protein-glutamine gamma-glutamyltransferase activity	molecular_function	F13A1;TGM3	2	0.036039
GO:0060055	angiogenesis involved in wound healing	biological_process	ENSBTAG00000009987;HPSE	2	0.036039
GO:0043497	regulation of protein heterodimerization activity	biological_process	CDON;NRG1	2	0.036039
GO:0048667	cell morphogenesis involved in neuron differentiation	biological_process	ENSBTAG00000012981;MEF2C	2	0.036039
GO:0033160	positive regulation of protein import into nucleus, translocation	biological_process	IGF-I;TMEM173	2	0.036039
GO:0010952	positive regulation of peptidase activity	biological_process	FGL2;FN1	2	0.036039
GO:0071437	invadopodium	cellular_component	FSCN1;RUFY3	2	0.036039
GO:0003073	regulation of systemic arterial blood pressure	biological_process	ADM;PLCB3	2	0.036039
GO:0051247	positive regulation of protein metabolic process	biological_process	KLF4;WFS1	2	0.036039
GO:0006809	nitric oxide biosynthetic process	biological_process	CYP1B1;NOS2	2	0.036039
GO:2000394	positive regulation of lamellipodium morphogenesis	biological_process	ENPP2;SRC	2	0.036039
GO:0006071	glycerol metabolic process	biological_process	ENSBTAG00000000301;ENSBTAG00000008124	2	0.036039
GO:0060306	regulation of membrane repolarization	biological_process	AKAP6;NEDD4L	2	0.036039
GO:0042119	neutrophil activation	biological_process	ENSBTAG00000002096;IL-8	2	0.036039
GO:0044539	long-chain fatty acid import	biological_process	ACSL1;SPX	2	0.036039
GO:0046902	regulation of mitochondrial membrane permeability	biological_process	PPIF;SLC25A4	2	0.036039
GO:0002523	leukocyte migration involved in inflammatory response	biological_process	ADAM8;JAM3	2	0.036039
GO:0038036	sphingosine-1-phosphate receptor activity	molecular_function	SPHK1;SPHK2	2	0.036039
GO:0018108	peptidyl-tyrosine phosphorylation	biological_process	CSF1R;FLT1;FLT3;MERTK;PTPN6;RIPK2;SRC	7	0.0362395
GO:2000377	regulation of reactive oxygen species metabolic process	biological_process	CYP1B1;ENSBTAG00000011263;STK17A	3	0.0378132
GO:0030819	positive regulation of cAMP biosynthetic process	biological_process	ADCY7;ADM;GPR65	3	0.0378132
GO:0043236	laminin binding	molecular_function	ECM1;LGALS3;THBS1	3	0.0378132
GO:0070555	response to interleukin-1	biological_process	IL1R1;RIPK2;SRC	3	0.0378132
GO:2000379	positive regulation of reactive oxygen species metabolic process	biological_process	MAPK14;THBS1;XDH	3	0.0378132
GO:0042832	defense response to protozoan	biological_process	BATF;CD40;IL10	3	0.0378132
GO:0032526	response to retinoic acid	biological_process	KLF4;PPARG;RARG	3	0.0378132
GO:0004497	monooxygenase activity	molecular_function	CYP1B1;CYP27A1;CYP27B1;CYP4V2;ENSBTAG00000005450	5	0.0381212
GO:0000186	activation of MAPKK activity	biological_process	EIF2AK2;GADD45B;MAP3K3;TGFBR1	4	0.0386201
GO:0032720	negative regulation of tumor necrosis factor production	biological_process	ARRB2;IL10;SLAMF1;TNFAIP3	4	0.0386201
GO:0043401	steroid hormone mediated signaling pathway	biological_process	NR3C1;NR4A1;PPARA;PPARG;RARG	5	0.0416147
GO:0042981	regulation of apoptotic process	biological_process	BCL2A1;BID;CARD9;CFLAR;EIF2AK2;ENSBTAG00000020535;MALT1;MAP3K1;MAP3K3;NLRP1;RASSF5;RIPK2;TNFRSF18;TNFRSF8	14	0.0424921
GO:0008152	metabolic process	biological_process	ACOD1;ACSL1;ACSL4;DPH5;ENPP2;ENPP5;ENSBTAG00000012981;ENSBTAG00000015512;ENSBTAG00000026088;ENSBTAG00000026323;GNS;GUSB;LYZ;MAN2A2;NEU1;PGAM1;PNPLA2;SPHK1;SPHK2;TKT;UAP1	21	0.0428819
GO:0007265	Ras protein signal transduction	biological_process	CDK2;DOK1;DOK2;KSR1	4	0.0430435
GO:0004896	cytokine receptor activity	molecular_function	CD44;F3;IL6R;IL7R	4	0.0430435
GO:0007157	heterophilic cell-cell adhesion via plasma membrane cell adhesion molecules	biological_process	ALCAM;CD164;JAML;SELP	4	0.0430435
GO:0019899	enzyme binding	molecular_function	ARRB2;AXIN2;CD40;CSF3;ECM1;ENSBTAG00000009987;FN1;IL6R;MAPK14;NLRP1;PLAUR;POLB;PPARG;PTGS2;SQSTM1;SRC	16	0.0436799
GO:0033613	activating transcription factor binding	molecular_function	ENSBTAG00000002549;MEF2C;PPARG	3	0.0439126
GO:0010575	positive regulation of vascular endothelial growth factor production	biological_process	CYP1B1;HPSE;IL1A	3	0.0439126
GO:0051233	spindle midzone	cellular_component	CCDC69;PLK1;UNC119	3	0.0439126
GO:0006641	triglyceride metabolic process	biological_process	ENSBTAG00000000301;ENSBTAG00000008124;INSIG1	3	0.0439126
GO:0040008	regulation of growth	biological_process	TGFBR1;TKT;ZMAT3	3	0.0439126
GO:0010800	positive regulation of peptidyl-threonine phosphorylation	biological_process	PLK1;RIPK2;SPHK1	3	0.0439126
GO:0006695	cholesterol biosynthetic process	biological_process	HSD17B7;INSIG1;MVD	3	0.0439126
GO:0090200	positive regulation of release of cytochrome c from mitochondria	biological_process	BID;PLAUR;PPIF	3	0.0439126
GO:0045648	positive regulation of erythrocyte differentiation	biological_process	HMGB2;MAPK14;NCKAP1L	3	0.0439126
GO:0031683	G-protein beta/gamma-subunit complex binding	molecular_function	GNA13;GNA15;GNAL	3	0.0439126
GO:0090023	positive regulation of neutrophil chemotaxis	biological_process	ENSBTAG00000027513;IL-8;NCKAP1L	3	0.0439126
GO:0046488	phosphatidylinositol metabolic process	biological_process	CSF1R;PIP4K2A;PLEK	3	0.0439126
GO:0043330	response to exogenous dsRNA	biological_process	CARD9;RIPK2;TLR3	3	0.0439126
GO:0061811	ADP-ribosyl cyclase activity	NA	BST1	1	0.0446785
GO:0043376	regulation of CD8-positive, alpha-beta T cell differentiation	biological_process	ZBTB7B	1	0.0446785
GO:1903016	negative regulation of exo-alpha-sialidase activity	biological_process	PTX3	1	0.0446785
GO:0045989	positive regulation of striated muscle contraction	biological_process	ATP1A1	1	0.0446785
GO:0035674	tricarboxylic acid transmembrane transport	biological_process	SLC13A5	1	0.0446785
GO:0046032	ADP catabolic process	biological_process	NUDT9	1	0.0446785
GO:0042313	protein kinase C deactivation	biological_process	EDN1	1	0.0446785
GO:2000425	regulation of apoptotic cell clearance	biological_process	ITGAV	1	0.0446785
GO:0043545	molybdopterin cofactor metabolic process	biological_process	MOCOS	1	0.0446785
GO:0060302	negative regulation of cytokine activity	biological_process	IL10	1	0.0446785
GO:0016230	sphingomyelin phosphodiesterase activator activity	molecular_function	STX4	1	0.0446785
GO:0047016	cholest-5-ene-3-beta,7-alpha-diol 3-beta-dehydrogenase activity	molecular_function	HSD3B7	1	0.0446785
GO:0002032	desensitization of G-protein coupled receptor protein signaling pathway by arrestin	biological_process	ARRB2	1	0.0446785
GO:1902946	protein localization to early endosome	biological_process	NRP1	1	0.0446785
GO:0031947	negative regulation of glucocorticoid biosynthetic process	biological_process	ATP1A1	1	0.0446785
GO:0034683	integrin alphav-beta3 complex	cellular_component	ITGAV	1	0.0446785
GO:0002760	positive regulation of antimicrobial humoral response	biological_process	ACOD1	1	0.0446785
GO:1903053	regulation of extracellular matrix organization	biological_process	ENSBTAG00000009987	1	0.0446785
GO:0045953	negative regulation of natural killer cell mediated cytotoxicity	biological_process	ARRB2	1	0.0446785
GO:0047613	aconitate decarboxylase activity	molecular_function	ACOD1	1	0.0446785
GO:0032010	phagolysosome	cellular_component	ADAM8	1	0.0446785
GO:0031291	Ran protein signal transduction	biological_process	GPSM2	1	0.0446785
GO:0031727	CCR2 chemokine receptor binding	molecular_function	CCL2	1	0.0446785
GO:0060611	mammary gland fat development	biological_process	CSF1	1	0.0446785
GO:0046416	D-amino acid metabolic process	biological_process	DAO	1	0.0446785
GO:0001872	(1->3)-beta-D-glucan binding	molecular_function	PTX3	1	0.0446785
GO:0002930	trabecular meshwork development	biological_process	CYP1B1	1	0.0446785
GO:0060297	regulation of sarcomere organization	biological_process	MEF2C	1	0.0446785
GO:0048698	negative regulation of collateral sprouting in absence of injury	biological_process	SPART	1	0.0446785
GO:0042369	vitamin D catabolic process	biological_process	CYP27B1	1	0.0446785
GO:0071677	positive regulation of mononuclear cell migration	biological_process	LGALS3	1	0.0446785
GO:1903980	positive regulation of microglial cell activation	NA	STAP1	1	0.0446785
GO:0036323	vascular endothelial growth factor receptor-1 signaling pathway	biological_process	FLT1	1	0.0446785
GO:0070194	synaptonemal complex disassembly	biological_process	PLK1	1	0.0446785
GO:0002605	negative regulation of dendritic cell antigen processing and presentation	biological_process	THBS1	1	0.0446785
GO:0090327	negative regulation of locomotion involved in locomotory behavior	biological_process	ARRDC3	1	0.0446785
GO:2000415	positive regulation of fibronectin-dependent thymocyte migration	biological_process	ADAM8	1	0.0446785
GO:0060283	negative regulation of oocyte development	biological_process	IGF-I	1	0.0446785
GO:0044393	microspike	cellular_component	FSCN1	1	0.0446785
GO:0055064	chloride ion homeostasis	biological_process	CA12	1	0.0446785
GO:0006097	glyoxylate cycle	biological_process	IDH2	1	0.0446785
GO:0005471	ATP:ADP antiporter activity	molecular_function	SLC25A4	1	0.0446785
GO:0051089	constitutive protein ectodomain proteolysis	biological_process	ADAM10	1	0.0446785
GO:0010925	positive regulation of inositol-polyphosphate 5-phosphatase activity	biological_process	PLEK	1	0.0446785
GO:1905719	protein localization to perinuclear region of cytoplasm	NA	SQSTM1	1	0.0446785
GO:0045091	regulation of single stranded viral RNA replication via double stranded DNA intermediate	biological_process	IL-8	1	0.0446785
GO:0046469	platelet activating factor metabolic process	biological_process	PLA2G7	1	0.0446785
GO:0004163	diphosphomevalonate decarboxylase activity	molecular_function	MVD	1	0.0446785
GO:0032488	Cdc42 protein signal transduction	biological_process	WAS	1	0.0446785
GO:0086038	calcium:sodium antiporter activity involved in regulation of cardiac muscle cell membrane potential	molecular_function	SLC8B1	1	0.0446785
GO:0043378	positive regulation of CD8-positive, alpha-beta T cell differentiation	biological_process	NCKAP1L	1	0.0446785
GO:0016964	alpha-2 macroglobulin receptor activity	molecular_function	LRP1	1	0.0446785
GO:1902228	positive regulation of macrophage colony-stimulating factor signaling pathway	biological_process	CSF1	1	0.0446785
GO:0045713	low-density lipoprotein particle receptor biosynthetic process	biological_process	PPARG	1	0.0446785
GO:0004498	calcidiol 1-monooxygenase activity	molecular_function	CYP27B1	1	0.0446785
GO:2000661	positive regulation of interleukin-1-mediated signaling pathway	biological_process	IL1R1	1	0.0446785
GO:2001286	regulation of caveolin-mediated endocytosis	biological_process	SRC	1	0.0446785
GO:0005011	macrophage colony-stimulating factor receptor activity	molecular_function	CSF1R	1	0.0446785
GO:0045556	positive regulation of TRAIL biosynthetic process	biological_process	TNFRSF8	1	0.0446785
GO:0043163	cell envelope organization	biological_process	TGM3	1	0.0446785
GO:0001923	B-1 B cell differentiation	biological_process	MALT1	1	0.0446785
GO:0071357	cellular response to type I interferon	biological_process	IFIT1	1	0.0446785
GO:0050942	positive regulation of pigment cell differentiation	biological_process	BLOC1S6	1	0.0446785
GO:1903892	negative regulation of ATF6-mediated unfolded protein response	NA	WFS1	1	0.0446785
GO:0008892	guanine deaminase activity	molecular_function	GDA	1	0.0446785
GO:0038129	ERBB3 signaling pathway	biological_process	NRG1	1	0.0446785
GO:0003978	UDP-glucose 4-epimerase activity	molecular_function	GALE	1	0.0446785
GO:2000342	negative regulation of chemokine (C-X-C motif) ligand 2 production	biological_process	KLF4	1	0.0446785
GO:1900044	regulation of protein K63-linked ubiquitination	biological_process	SASH1	1	0.0446785
GO:0070159	mitochondrial threonyl-tRNA aminoacylation	biological_process	TARS2	1	0.0446785
GO:2000536	negative regulation of entry of bacterium into host cell	biological_process	ITGAV	1	0.0446785
GO:0032423	regulation of mismatch repair	biological_process	AXIN2	1	0.0446785
GO:0060025	regulation of synaptic activity	biological_process	MEF2C	1	0.0446785
GO:0010814	substance P catabolic process	biological_process	ECE1	1	0.0446785
GO:0003413	chondrocyte differentiation involved in endochondral bone morphogenesis	biological_process	AXIN2	1	0.0446785
GO:0032620	interleukin-17 production	biological_process	MR1	1	0.0446785
GO:0090259	regulation of retinal ganglion cell axon guidance	biological_process	NRP1	1	0.0446785
GO:0002114	interleukin-33 receptor activity	molecular_function	IL1RAP	1	0.0446785
GO:0010560	positive regulation of glycoprotein biosynthetic process	biological_process	IGF-I	1	0.0446785
GO:0015888	thiamine transport	biological_process	SLC19A2	1	0.0446785
GO:0016586	RSC complex	cellular_component	SUZ12	1	0.0446785
GO:0060420	regulation of heart growth	biological_process	DUSP6	1	0.0446785
GO:0010939	regulation of necrotic cell death	biological_process	PPIF	1	0.0446785
GO:0033570	transferrin transmembrane transporter activity	molecular_function	TFRC	1	0.0446785
GO:0015142	tricarboxylic acid transmembrane transporter activity	molecular_function	SLC13A5	1	0.0446785
GO:0061507	cyclic-GMP-AMP binding	molecular_function	TMEM173	1	0.0446785
GO:0031763	galanin receptor binding	molecular_function	GAL	1	0.0446785
GO:0019785	ISG15-specific protease activity	molecular_function	ENSBTAG00000016661	1	0.0446785
GO:0071471	cellular response to non-ionic osmotic stress	biological_process	PTGS2	1	0.0446785
GO:0004032	alditol:NADP+ 1-oxidoreductase activity	molecular_function	AKR1A1	1	0.0446785
GO:0052798	beta-galactoside alpha-2,3-sialyltransferase activity	molecular_function	ST3GAL6	1	0.0446785
GO:0033633	negative regulation of cell-cell adhesion mediated by integrin	biological_process	SWAP70	1	0.0446785
GO:0071461	cellular response to redox state	biological_process	VASN	1	0.0446785
GO:0043533	inositol 1,3,4,5 tetrakisphosphate binding	molecular_function	ADAP2	1	0.0446785
GO:1904151	positive regulation of microglial cell mediated cytotoxicity	NA	STAP1	1	0.0446785
GO:0043331	response to dsRNA	biological_process	PELI1	1	0.0446785
GO:0046629	gamma-delta T cell activation	biological_process	JAML	1	0.0446785
GO:1902045	negative regulation of Fas signaling pathway	biological_process	TMBIM1	1	0.0446785
GO:1903573	negative regulation of response to endoplasmic reticulum stress	biological_process	PPP1R15A	1	0.0446785
GO:1904977	lymphatic endothelial cell migration	NA	LGALS8	1	0.0446785
GO:0046654	tetrahydrofolate biosynthetic process	biological_process	GCH1	1	0.0446785
GO:0008330	protein tyrosine/threonine phosphatase activity	molecular_function	DUSP4	1	0.0446785
GO:1902608	positive regulation of large conductance calcium-activated potassium channel activity	biological_process	GAL	1	0.0446785
GO:0052794	exo-alpha-(2->3)-sialidase activity	molecular_function	NEU1	1	0.0446785
GO:0003138	primary heart field specification	biological_process	MEF2C	1	0.0446785
GO:1901565	organonitrogen compound catabolic process	biological_process	RIDA	1	0.0446785
GO:1903034	regulation of response to wounding	biological_process	IL10	1	0.0446785
GO:0050712	negative regulation of interleukin-1 alpha secretion	biological_process	IL1R2	1	0.0446785
GO:0035815	positive regulation of renal sodium excretion	biological_process	EDN1	1	0.0446785
GO:0004883	glucocorticoid receptor activity	molecular_function	NR3C1	1	0.0446785
GO:1903019	negative regulation of glycoprotein metabolic process	biological_process	PTX3	1	0.0446785
GO:0010816	calcitonin catabolic process	biological_process	ECE1	1	0.0446785
GO:0072363	regulation of glycolytic process by positive regulation of transcription from RNA polymerase II promoter	biological_process	PPARA	1	0.0446785
GO:0019319	hexose biosynthetic process	biological_process	CHST15	1	0.0446785
GO:0035809	regulation of urine volume	biological_process	ADM	1	0.0446785
GO:0032395	MHC class II receptor activity	molecular_function	KRT17	1	0.0446785
GO:0043402	glucocorticoid mediated signaling pathway	biological_process	NR3C1	1	0.0446785
GO:0015744	succinate transport	biological_process	SLC13A5	1	0.0446785
GO:0019679	propionate metabolic process, methylcitrate cycle	biological_process	ACOD1	1	0.0446785
GO:0031707	endothelin A receptor binding	molecular_function	EDN1	1	0.0446785
GO:1901303	negative regulation of cargo loading into COPII-coated vesicle	biological_process	INSIG1	1	0.0446785
GO:0008481	sphinganine kinase activity	molecular_function	SPHK1	1	0.0446785
GO:0021816	extension of a leading process involved in cell motility in cerebral cortex radial glia guided migration	biological_process	ENSBTAG00000001483	1	0.0446785
GO:0047547	2-methylcitrate dehydratase activity	molecular_function	ACOD1	1	0.0446785
GO:1904237	positive regulation of substrate-dependent cell migration, cell attachment to substrate	NA	FN1	1	0.0446785
GO:1905580	positive regulation of ERBB3 signaling pathway	NA	RTN4	1	0.0446785
GO:0098772	molecular function regulator	NA	SEC14L1	1	0.0446785
GO:0045353	interleukin-1 Type II receptor antagonist activity	molecular_function	IL1RN	1	0.0446785
GO:0001010	transcription factor activity, sequence-specific DNA binding transcription factor recruiting	molecular_function	KLF4	1	0.0446785
GO:1903874	ferrous iron transmembrane transport	NA	SLC39A14	1	0.0446785
GO:1904784	NLRP1 inflammasome complex assembly	NA	NLRP1	1	0.0446785
GO:0003091	renal water homeostasis	biological_process	WFS1	1	0.0446785
GO:0060968	regulation of gene silencing	biological_process	CDK2	1	0.0446785
GO:0031583	phospholipase D-activating G-protein coupled receptor signaling pathway	biological_process	EDN1	1	0.0446785
GO:1905167	positive regulation of lysosomal protein catabolic process	NA	LRP1	1	0.0446785
GO:0070673	response to interleukin-18	biological_process	RIPK2	1	0.0446785
GO:0033091	positive regulation of immature T cell proliferation	biological_process	RIPK2	1	0.0446785
GO:0005153	interleukin-8 receptor binding	molecular_function	IL-8	1	0.0446785
GO:2000404	regulation of T cell migration	biological_process	ECM1	1	0.0446785
GO:0042108	positive regulation of cytokine biosynthetic process	biological_process	EREG	1	0.0446785
GO:0008215	spermine metabolic process	biological_process	SMS	1	0.0446785
GO:0021660	rhombomere 3 formation	biological_process	EGR2	1	0.0446785
GO:0071976	cell gliding	biological_process	MYO1G	1	0.0446785
GO:0003108	negative regulation of the force of heart contraction by chemical signal	biological_process	GRK2	1	0.0446785
GO:0047035	testosterone dehydrogenase (NAD+) activity	molecular_function	DHRS9	1	0.0446785
GO:0004164	diphthine synthase activity	molecular_function	DPH5	1	0.0446785
GO:0060212	negative regulation of nuclear-transcribed mRNA poly(A) tail shortening	biological_process	TOB1	1	0.0446785
GO:0032075	positive regulation of nuclease activity	biological_process	HMGB2	1	0.0446785
GO:2001213	negative regulation of vasculogenesis	biological_process	XDH	1	0.0446785
GO:0006147	guanine catabolic process	biological_process	GDA	1	0.0446785
GO:1903407	negative regulation of sodium:potassium-exchanging ATPase activity	biological_process	IGF-I	1	0.0446785
GO:0036496	regulation of translational initiation by eIF2 alpha dephosphorylation	NA	PPP1R15A	1	0.0446785
GO:0036327	VEGF-B-activated receptor activity	molecular_function	FLT1	1	0.0446785
GO:0005150	interleukin-1, Type I receptor binding	molecular_function	IL1RN	1	0.0446785
GO:1901187	regulation of ephrin receptor signaling pathway	biological_process	ANKS1A	1	0.0446785
GO:0051960	regulation of nervous system development	biological_process	RTN4	1	0.0446785
GO:2000491	positive regulation of hepatic stellate cell activation	biological_process	RPS6KA1	1	0.0446785
GO:0019060	intracellular transport of viral protein in host cell	biological_process	IFIT1	1	0.0446785
GO:0031724	CXCR5 chemokine receptor binding	molecular_function	CXCL13	1	0.0446785
GO:0014896	muscle hypertrophy	biological_process	IGF-I	1	0.0446785
GO:1905040	otic placode development	NA	NRP1	1	0.0446785
GO:0050748	negative regulation of lipoprotein metabolic process	biological_process	ITGAV	1	0.0446785
GO:0043812	phosphatidylinositol-4-phosphate phosphatase activity	molecular_function	SACM1L	1	0.0446785
GO:0035684	helper T cell extravasation	biological_process	CCL2	1	0.0446785
GO:0046098	guanine metabolic process	biological_process	GDA	1	0.0446785
GO:2001287	negative regulation of caveolin-mediated endocytosis	biological_process	UNC119	1	0.0446785
GO:0047676	arachidonate-CoA ligase activity	molecular_function	ACSL4	1	0.0446785
GO:0090265	positive regulation of immune complex clearance by monocytes and macrophages	biological_process	CCL2	1	0.0446785
GO:0070429	negative regulation of nucleotide-binding oligomerization domain containing 1 signaling pathway	biological_process	TNFAIP3	1	0.0446785
GO:0036326	VEGF-A-activated receptor activity	molecular_function	FLT1	1	0.0446785
GO:0004648	O-phospho-L-serine:2-oxoglutarate aminotransferase activity	molecular_function	PSAT1	1	0.0446785
GO:0042559	pteridine-containing compound biosynthetic process	biological_process	GCH1	1	0.0446785
GO:1902336	positive regulation of retinal ganglion cell axon guidance	biological_process	NRP1	1	0.0446785
GO:0043179	rhythmic excitation	biological_process	EDN1	1	0.0446785
GO:0035438	cyclic-di-GMP binding	molecular_function	TMEM173	1	0.0446785
GO:0034440	lipid oxidation	biological_process	PLA2G7	1	0.0446785
GO:0048732	gland development	biological_process	RARG	1	0.0446785
GO:1902010	negative regulation of translation in response to endoplasmic reticulum stress	biological_process	SESN2	1	0.0446785
GO:0052795	exo-alpha-(2->6)-sialidase activity	molecular_function	NEU1	1	0.0446785
GO:1901624	negative regulation of lymphocyte chemotaxis	biological_process	PADI2	1	0.0446785
GO:0036333	hepatocyte homeostasis	biological_process	EZH2	1	0.0446785
GO:0034959	endothelin maturation	biological_process	ECE1	1	0.0446785
GO:1903997	positive regulation of non-membrane spanning protein tyrosine kinase activity	NA	STAP1	1	0.0446785
GO:0006211	5-methylcytosine catabolic process	biological_process	TET2	1	0.0446785
GO:0031731	CCR6 chemokine receptor binding	molecular_function	CCL20	1	0.0446785
GO:0097123	cyclin A1-CDK2 complex	cellular_component	CDK2	1	0.0446785
GO:0016768	spermine synthase activity	molecular_function	SMS	1	0.0446785
GO:0071707	immunoglobulin heavy chain V-D-J recombination	biological_process	POLB	1	0.0446785
GO:0031394	positive regulation of prostaglandin biosynthetic process	biological_process	PTGS2	1	0.0446785
GO:0016892	endoribonuclease activity, producing 3'-phosphomonoesters	molecular_function	RIDA	1	0.0446785
GO:0044869	negative regulation by host of viral exo-alpha-sialidase activity	biological_process	PTX3	1	0.0446785
GO:0034441	plasma lipoprotein oxidation	biological_process	PLA2G7	1	0.0446785
GO:0042094	interleukin-2 biosynthetic process	biological_process	IL1RAP	1	0.0446785
GO:0021781	glial cell fate commitment	biological_process	NRG1	1	0.0446785
GO:0003331	positive regulation of extracellular matrix constituent secretion	biological_process	RGCC	1	0.0446785
GO:0052047	interaction with other organism via secreted substance involved in symbiotic interaction	biological_process	FN1	1	0.0446785
GO:0015403	thiamine uptake transmembrane transporter activity	molecular_function	SLC19A2	1	0.0446785
GO:1903408	positive regulation of sodium:potassium-exchanging ATPase activity	biological_process	IGF-I	1	0.0446785
GO:0001915	negative regulation of T cell mediated cytotoxicity	biological_process	IL7R	1	0.0446785
GO:0015684	ferrous iron transport	biological_process	SLC39A14	1	0.0446785
GO:0072679	thymocyte migration	biological_process	CCL20	1	0.0446785
GO:0019865	immunoglobulin binding	molecular_function	VWF	1	0.0446785
GO:0009304	tRNA transcription	biological_process	GTF3C1	1	0.0446785
GO:0003185	sinoatrial valve morphogenesis	biological_process	MEF2C	1	0.0446785
GO:0002457	T cell antigen processing and presentation	biological_process	ICAM1	1	0.0446785
GO:0035419	activation of MAPK activity involved in innate immune response	biological_process	ADAM8	1	0.0446785
GO:0071000	response to magnetism	biological_process	IGF-I	1	0.0446785
GO:0004325	ferrochelatase activity	molecular_function	FECH	1	0.0446785
GO:0072666	establishment of protein localization to vacuole	biological_process	TNFAIP3	1	0.0446785
GO:0016229	steroid dehydrogenase activity	molecular_function	HSD17B11	1	0.0446785
GO:0007589	body fluid secretion	biological_process	EDN1	1	0.0446785
GO:0032127	dense core granule membrane	cellular_component	ADAM8	1	0.0446785
GO:0071065	alpha9-beta1 integrin-vascular cell adhesion molecule-1 complex	cellular_component	ADAM8	1	0.0446785
GO:1990439	MAP kinase threonine phosphatase activity	molecular_function	DUSP4	1	0.0446785
GO:0007622	rhythmic behavior	biological_process	EGR2	1	0.0446785
GO:0021842	chemorepulsion involved in interneuron migration from the subpallium to the cortex	biological_process	NRG1	1	0.0446785
GO:1902367	negative regulation of Notch signaling pathway involved in somitogenesis	biological_process	LFNG	1	0.0446785
GO:0016028	rhabdomere	cellular_component	MERTK	1	0.0446785
GO:0052796	exo-alpha-(2->8)-sialidase activity	molecular_function	NEU1	1	0.0446785
GO:0090085	regulation of protein deubiquitination	biological_process	ITCH	1	0.0446785
GO:0021801	cerebral cortex radial glia guided migration	biological_process	RTN4	1	0.0446785
GO:0002875	negative regulation of chronic inflammatory response to antigenic stimulus	biological_process	IL10	1	0.0446785
GO:0060734	regulation of endoplasmic reticulum stress-induced eIF2 alpha phosphorylation	biological_process	PPP1R15A	1	0.0446785
GO:0030845	phospholipase C-inhibiting G-protein coupled receptor signaling pathway	biological_process	PLEK	1	0.0446785
GO:0050656	3'-phosphoadenosine 5'-phosphosulfate binding	molecular_function	CHST15	1	0.0446785
GO:0002518	lymphocyte chemotaxis across high endothelial venule	biological_process	CXCL13	1	0.0446785
GO:0005130	granulocyte colony-stimulating factor receptor binding	molecular_function	CSF3	1	0.0446785
GO:0030305	heparanase activity	molecular_function	HPSE	1	0.0446785
GO:0034148	negative regulation of toll-like receptor 5 signaling pathway	biological_process	TNFAIP3	1	0.0446785
GO:0010849	regulation of proton-transporting ATPase activity, rotational mechanism	biological_process	PPIF	1	0.0446785
GO:0021666	rhombomere 5 formation	biological_process	EGR2	1	0.0446785
GO:1904998	negative regulation of leukocyte adhesion to arterial endothelial cell	NA	KLF4	1	0.0446785
GO:2000987	positive regulation of behavioral fear response	biological_process	MEF2C	1	0.0446785
GO:1903917	positive regulation of endoplasmic reticulum stress-induced eIF2 alpha dephosphorylation	NA	PPP1R15A	1	0.0446785
GO:0004855	xanthine oxidase activity	molecular_function	XDH	1	0.0446785
GO:0002541	activation of plasma proteins involved in acute inflammatory response	biological_process	F3	1	0.0446785
GO:2000564	regulation of CD8-positive, alpha-beta T cell proliferation	biological_process	IRF1	1	0.0446785
GO:2000545	negative regulation of endothelial cell chemotaxis to fibroblast growth factor	biological_process	CXCL13	1	0.0446785
GO:0038195	urokinase plasminogen activator signaling pathway	biological_process	PLAUR	1	0.0446785
GO:0016444	somatic cell DNA recombination	biological_process	SWAP70	1	0.0446785
GO:0061355	Wnt protein secretion	biological_process	WLS	1	0.0446785
GO:2001106	regulation of Rho guanyl-nucleotide exchange factor activity	biological_process	CCPG1	1	0.0446785
GO:1905062	positive regulation of cardioblast proliferation	NA	PIM1	1	0.0446785
GO:0070119	ciliary neurotrophic factor binding	molecular_function	IL6R	1	0.0446785
GO:0036088	D-serine catabolic process	biological_process	DAO	1	0.0446785
GO:0071934	thiamine transmembrane transport	biological_process	SLC19A2	1	0.0446785
GO:0061301	cerebellum vasculature morphogenesis	biological_process	FZD4	1	0.0446785
GO:0004566	beta-glucuronidase activity	molecular_function	GUSB	1	0.0446785
GO:0035284	brain segmentation	biological_process	EGR2	1	0.0446785
GO:2000650	negative regulation of sodium ion transmembrane transporter activity	biological_process	NEDD4L	1	0.0446785
GO:1904141	positive regulation of microglial cell migration	NA	CSF1	1	0.0446785
GO:0002581	negative regulation of antigen processing and presentation of peptide or polysaccharide antigen via MHC class II	biological_process	THBS1	1	0.0446785
GO:1902891	negative regulation of root hair elongation	biological_process	GAL	1	0.0446785
GO:0034346	positive regulation of type III interferon production	biological_process	TLR3	1	0.0446785
GO:0072366	regulation of cellular ketone metabolic process by positive regulation of transcription from RNA polymerase II promoter	biological_process	PPARA	1	0.0446785
GO:0035744	T-helper 1 cell cytokine production	biological_process	SLAMF1	1	0.0446785
GO:0006684	sphingomyelin metabolic process	biological_process	SMPD3	1	0.0446785
GO:0030377	urokinase plasminogen activator receptor activity	molecular_function	PLAUR	1	0.0446785
GO:0038190	VEGF-activated neuropilin signaling pathway	biological_process	NRP1	1	0.0446785
GO:0003974	UDP-N-acetylglucosamine 4-epimerase activity	molecular_function	GALE	1	0.0446785
GO:0031651	negative regulation of heat generation	biological_process	ARRDC3	1	0.0446785
GO:0030185	nitric oxide transport	biological_process	EDN1	1	0.0446785
GO:0008265	Mo-molybdopterin cofactor sulfurase activity	molecular_function	MOCOS	1	0.0446785
GO:0045352	interleukin-1 Type I receptor antagonist activity	molecular_function	IL1RN	1	0.0446785
GO:0001100	negative regulation of exit from mitosis	biological_process	RGCC	1	0.0446785
GO:0001550	ovarian cumulus expansion	biological_process	PTGS2	1	0.0446785
GO:1901623	regulation of lymphocyte chemotaxis	biological_process	SLC8B1	1	0.0446785
GO:1905223	epicardium morphogenesis	NA	TGFBR1	1	0.0446785
GO:0035768	endothelial cell chemotaxis to fibroblast growth factor	biological_process	CXCL13	1	0.0446785
GO:0047939	L-glucuronate reductase activity	molecular_function	AKR1A1	1	0.0446785
GO:0072558	NLRP1 inflammasome complex	cellular_component	NLRP1	1	0.0446785
GO:0060491	regulation of cell projection assembly	biological_process	SRC	1	0.0446785
GO:2001202	negative regulation of transforming growth factor-beta secretion	biological_process	FN1	1	0.0446785
GO:0061515	myeloid cell development	biological_process	CSF3	1	0.0446785
GO:2000479	regulation of cAMP-dependent protein kinase activity	biological_process	SESN2	1	0.0446785
GO:0035634	response to stilbenoid	biological_process	ENSBTAG00000016661	1	0.0446785
GO:0060305	regulation of cell diameter	biological_process	PLEK	1	0.0446785
GO:0000253	3-keto sterol reductase activity	molecular_function	HSD17B7	1	0.0446785
GO:0055130	D-alanine catabolic process	biological_process	DAO	1	0.0446785
GO:0044871	negative regulation by host of viral glycoprotein metabolic process	biological_process	PTX3	1	0.0446785
GO:0038096	Fc-gamma receptor signaling pathway involved in phagocytosis	biological_process	MYO1G	1	0.0446785
GO:0001003	RNA polymerase III type 2 promoter sequence-specific DNA binding	molecular_function	GTF3C1	1	0.0446785
GO:1902378	VEGF-activated neuropilin signaling pathway involved in axon guidance	biological_process	NRP1	1	0.0446785
GO:0003884	D-amino-acid oxidase activity	molecular_function	DAO	1	0.0446785
GO:1900186	negative regulation of clathrin-dependent endocytosis	biological_process	UNC119	1	0.0446785
GO:1904140	negative regulation of microglial cell migration	NA	STAP1	1	0.0446785
GO:1902498	regulation of protein autoubiquitination	biological_process	SASH1	1	0.0446785
GO:0035769	B cell chemotaxis across high endothelial venule	biological_process	CXCL13	1	0.0446785
GO:0010754	negative regulation of cGMP-mediated signaling	biological_process	THBS1	1	0.0446785
GO:0044252	negative regulation of multicellular organismal metabolic process	biological_process	ARRDC3	1	0.0446785
GO:1904772	response to tetrachloromethane	NA	EZH2	1	0.0446785
GO:0032567	dGTP binding	molecular_function	SAMHD1	1	0.0446785
GO:0070564	positive regulation of vitamin D receptor signaling pathway	biological_process	CYP27B1	1	0.0446785
GO:0008832	dGTPase activity	molecular_function	SAMHD1	1	0.0446785
GO:0034378	chylomicron assembly	biological_process	PLAGL2	1	0.0446785
GO:0001846	opsonin binding	molecular_function	ITGAV	1	0.0446785
GO:0035814	negative regulation of renal sodium excretion	biological_process	SPX	1	0.0446785
GO:0038172	interleukin-33-mediated signaling pathway	biological_process	IL1RAP	1	0.0446785
GO:0045081	negative regulation of interleukin-10 biosynthetic process	biological_process	TRIB2	1	0.0446785
GO:0015234	thiamine transmembrane transporter activity	molecular_function	SLC19A2	1	0.0446785
GO:0038051	glucocorticoid-activated RNA polymerase II transcription factor binding transcription factor activity	molecular_function	NR3C1	1	0.0446785
GO:0021636	trigeminal nerve morphogenesis	biological_process	NRP1	1	0.0446785
GO:0098640	integrin binding involved in cell-matrix adhesion	molecular_function	MADCAM1	1	0.0446785
GO:0035696	monocyte extravasation	biological_process	JAML	1	0.0446785
GO:0001002	RNA polymerase III type 1 promoter sequence-specific DNA binding	molecular_function	GTF3C1	1	0.0446785
GO:0033037	polysaccharide localization	biological_process	CHST11	1	0.0446785
GO:0042840	D-glucuronate catabolic process	biological_process	AKR1A1	1	0.0446785
GO:0004910	interleukin-1, Type II, blocking receptor activity	molecular_function	IL1R2	1	0.0446785
GO:1904146	positive regulation of meiotic cell cycle process involved in oocyte maturation	NA	PTGS2	1	0.0446785
GO:0008808	cardiolipin synthase activity	molecular_function	CRLS1	1	0.0446785
GO:0048284	organelle fusion	biological_process	STX4	1	0.0446785
GO:0072604	interleukin-6 secretion	biological_process	NOS2	1	0.0446785
GO:0010920	negative regulation of inositol phosphate biosynthetic process	biological_process	PLEK	1	0.0446785
GO:0031764	type 1 galanin receptor binding	molecular_function	GAL	1	0.0446785
GO:0046642	negative regulation of alpha-beta T cell proliferation	biological_process	ITCH	1	0.0446785
GO:0006703	estrogen biosynthetic process	biological_process	HSD17B1	1	0.0446785
GO:0010430	fatty acid omega-oxidation	biological_process	CYP4V2	1	0.0446785
GO:0071674	mononuclear cell migration	biological_process	LGALS3	1	0.0446785
GO:0061812	cyclic ADP-ribose hydrolase	NA	BST1	1	0.0446785
GO:1900225	regulation of NLRP3 inflammasome complex assembly	biological_process	EIF2AK2	1	0.0446785
GO:0005147	oncostatin-M receptor binding	molecular_function	OSM	1	0.0446785
GO:0036332	placental growth factor-activated receptor activity	molecular_function	FLT1	1	0.0446785
GO:0006842	tricarboxylic acid transport	biological_process	SLC13A5	1	0.0446785
GO:0042488	positive regulation of odontogenesis of dentin-containing tooth	biological_process	CSF1	1	0.0446785
GO:0003934	GTP cyclohydrolase I activity	molecular_function	GCH1	1	0.0446785
GO:0090138	regulation of actin cytoskeleton organization by cell-cell adhesion	biological_process	JAM3	1	0.0446785
GO:1904306	positive regulation of gastro-intestinal system smooth muscle contraction	NA	SPX	1	0.0446785
GO:0005151	interleukin-1, Type II receptor binding	molecular_function	IL1RN	1	0.0446785
GO:0002625	regulation of T cell antigen processing and presentation	biological_process	WAS	1	0.0446785
GO:0047391	alkylglycerophosphoethanolamine phosphodiesterase activity	molecular_function	ENPP2	1	0.0446785
GO:0014835	myoblast differentiation involved in skeletal muscle regeneration	biological_process	MAPK14	1	0.0446785
GO:0042791	5S class rRNA transcription from RNA polymerase III type 1 promoter	biological_process	GTF3C1	1	0.0446785
GO:0070232	regulation of T cell apoptotic process	biological_process	LGALS3	1	0.0446785
GO:0002828	regulation of type 2 immune response	biological_process	ECM1	1	0.0446785
GO:0004142	diacylglycerol cholinephosphotransferase activity	molecular_function	CHPT1	1	0.0446785
GO:0019852	L-ascorbic acid metabolic process	biological_process	GCLC	1	0.0446785
GO:0102867	molybdenum cofactor sulfurtransferase activity	NA	MOCOS	1	0.0446785
GO:0039552	RIG-I binding	molecular_function	SEC14L1	1	0.0446785
GO:0055085	transmembrane transport	biological_process	ABCA10;ABCA6;BCL2A1;CLCN6;ENSBTAG00000004556;ENSBTAG00000005997;ENSBTAG00000008690;ENSBTAG00000014068;ENSBTAG00000047088;ENSBTAG00000047605;FLVCR2;GJB2;HVCN1;SLC13A5;SLC25A4;SLC2A9;SLC30A4;SLC39A14;SLC8B1;SPNS1;TRPM6;TRPV2	22	0.0447302
GO:0050880	regulation of blood vessel size	biological_process	EDN1;GCLC	2	0.0466526
GO:0007413	axonal fasciculation	biological_process	NRP1;RTN4	2	0.0466526
GO:0046427	positive regulation of JAK-STAT cascade	biological_process	CRLF3;CYP1B1	2	0.0466526
GO:0032794	GTPase activating protein binding	molecular_function	FMNL3;GAPVD1	2	0.0466526
GO:0045824	negative regulation of innate immune response	biological_process	DHX58;TNFAIP3	2	0.0466526
GO:0051920	peroxiredoxin activity	molecular_function	PRDX1;SESN2	2	0.0466526
GO:0022407	regulation of cell-cell adhesion	biological_process	ADAM8;SRC	2	0.0466526
GO:0044754	autolysosome	cellular_component	NCOA4;SQSTM1	2	0.0466526
GO:0036120	cellular response to platelet-derived growth factor stimulus	biological_process	ENSBTAG00000009987;SRC	2	0.0466526
GO:1900016	negative regulation of cytokine production involved in inflammatory response	biological_process	IL1R2;PDCD4	2	0.0466526
GO:0008376	acetylgalactosaminyltransferase activity	molecular_function	CHPF2;CSGALNACT2	2	0.0466526
GO:0007191	adenylate cyclase-activating dopamine receptor signaling pathway	biological_process	GNAL;GNG2	2	0.0466526
GO:0071803	positive regulation of podosome assembly	biological_process	FSCN1;SRC	2	0.0466526
GO:0046007	negative regulation of activated T cell proliferation	biological_process	LRRC32;PDCD1LG2	2	0.0466526
GO:0051928	positive regulation of calcium ion transport	biological_process	CCL4;WFS1	2	0.0466526
GO:0045445	myoblast differentiation	biological_process	IGF-I;MAPK12	2	0.0466526
GO:0005068	transmembrane receptor protein tyrosine kinase adaptor activity	molecular_function	DOK2;STAP1	2	0.0466526
GO:0030169	low-density lipoprotein particle binding	molecular_function	SCARF1;THBS1	2	0.0466526
GO:0060444	branching involved in mammary gland duct morphogenesis	biological_process	CSF1;SRC	2	0.0466526
GO:0031529	ruffle organization	biological_process	CSF1R;PLEK	2	0.0466526
GO:0046641	positive regulation of alpha-beta T cell proliferation	biological_process	CD80;RIPK2	2	0.0466526
GO:0050700	CARD domain binding	molecular_function	CARD9;RIPK2	2	0.0466526
GO:0045120	pronucleus	cellular_component	EED;EZH2	2	0.0466526
GO:0046965	retinoid X receptor binding	molecular_function	PPARG;RARG	2	0.0466526
GO:0034101	erythrocyte homeostasis	biological_process	NCKAP1L;PRDX1	2	0.0466526
GO:0043422	protein kinase B binding	molecular_function	ARRB2;CCDC88A	2	0.0466526
GO:0060037	pharyngeal system development	biological_process	ECE1;TGFBR1	2	0.0466526
GO:0042474	middle ear morphogenesis	biological_process	EDN1;INSIG1	2	0.0466526
GO:0071223	cellular response to lipoteichoic acid	biological_process	MAPK14;RIPK2	2	0.0466526
GO:0048018	receptor agonist activity	molecular_function	CCL24;CXCL13	2	0.0466526
GO:0046512	sphingosine biosynthetic process	biological_process	SPHK1;SPHK2	2	0.0466526
GO:0042535	positive regulation of tumor necrosis factor biosynthetic process	biological_process	THBS1;TNFRSF8	2	0.0466526
GO:0007229	integrin-mediated signaling pathway	biological_process	ENSBTAG00000009987;ITGAV;ITGB8;MADCAM1;PLEK;SRC	6	0.0472537
GO:0016042	lipid catabolic process	biological_process	ENPP2;NEU1;PAFAH2;PLA2G7;PLCB3;PNPLA2	6	0.0472537
GO:0071902	positive regulation of protein serine/threonine kinase activity	biological_process	ACSL1;CSF1R;EZH2;SRC	4	0.0477398
GO:0034198	cellular response to amino acid starvation	biological_process	ATF3;EIF2AK2;RRAGC;SESN2	4	0.0477398
GO:0043406	positive regulation of MAP kinase activity	biological_process	CD40;EDN1;EZH2;FLT1	4	0.0477398
GO:0007507	heart development	biological_process	ADAM19;ADAP2;ADM;ECE1;EDN1;GRK2;MEF2C;NRG1;NRP1;TGFBR1	10	0.0486219
GO:0030334	regulation of cell migration	biological_process	ENPP2;ENSBTAG00000009987;GNA13;RHOB;VCL	5	0.0491639
GO:1901224	positive regulation of NIK/NF-kappaB signaling	biological_process	EIF2AK2;PDCD4;SASH1	3	0.0504691
GO:0016773	phosphotransferase activity, alcohol group as acceptor	molecular_function	ENSBTAG00000000301;ENSBTAG00000008124;HK1	3	0.0504691
GO:0005765	lysosomal membrane	cellular_component	ATP6V0D1;C24H18orf8;CD164;CLCN6;DAGLB;ECE1;LRP1;NEU1;SPHK2;SPNS1;TLR3;TMBIM1;VASN	13	0.0520471
GO:0042060	wound healing	biological_process	FN1;HPSE;PPARA;SDC4	4	0.0527079
GO:0051216	cartilage development	biological_process	CD44;CHST11;EDN1;ITGB8	4	0.0527079
GO:0032760	positive regulation of tumor necrosis factor production	biological_process	CARD9;ENSBTAG00000025250;RIPK2;TLR3	4	0.0527079
GO:0001047	core promoter binding	molecular_function	EZH2;IRF9;KLF4;NR3C1;TFAP2C	5	0.0532213
GO:0061630	ubiquitin protein ligase activity	molecular_function	FBXO30;HECTD1;HERC5;ITCH;LONRF3;NEDD4L;PELI1;RNF125;RNF145;RNF19A;RNF19B;ZNRF1	12	0.0549524
GO:0000978	RNA polymerase II core promoter proximal region sequence-specific DNA binding	molecular_function	ATF3;BATF;BHLHE41;EED;EGR2;EHF;FOSB;FOSL1;FOS;FOXJ2;IRF1;KLF6;MEF2C;NR3C1;PPARA;ZBTB7B	16	0.0566453
GO:0050766	positive regulation of phagocytosis	biological_process	ENSBTAG00000020535;MERTK;PTX3	3	0.0574706
GO:0019838	growth factor binding	molecular_function	FLT1;NRP1;TGFBR1	3	0.0574706
GO:2000352	negative regulation of endothelial cell apoptotic process	biological_process	ICAM1;IL10;TNFAIP3	3	0.0574706
GO:0010942	positive regulation of cell death	biological_process	AXIN2;LRP1;RIPK2	3	0.0574706
GO:0045785	positive regulation of cell adhesion	biological_process	ADAM8;ITGAV;STX4;TNFRSF18	4	0.0579461
GO:0050853	B cell receptor signaling pathway	biological_process	LAT2;MEF2C;NCKAP1L;PTPN6	4	0.0579461
GO:0007252	I-kappaB phosphorylation	biological_process	TLR3;TLR7	2	0.058242
GO:0071383	cellular response to steroid hormone stimulus	biological_process	ATP1A1;NR3C1	2	0.058242
GO:0008154	actin polymerization or depolymerization	biological_process	WAS;WIPF1	2	0.058242
GO:0097202	activation of cysteine-type endopeptidase activity	biological_process	ENSBTAG00000020535;RIPK2	2	0.058242
GO:0045744	negative regulation of G-protein coupled receptor protein signaling pathway	biological_process	IL-8;PLEK	2	0.058242
GO:0050710	negative regulation of cytokine secretion	biological_process	LRRC32;RGCC	2	0.058242
GO:0099738	cell cortex region	NA	CTSZ;GPSM2	2	0.058242
GO:0034244	negative regulation of transcription elongation from RNA polymerase II promoter	biological_process	EZH2;SUPT4H1	2	0.058242
GO:0031258	lamellipodium membrane	cellular_component	CD44;ITGAV	2	0.058242
GO:0035994	response to muscle stretch	biological_process	FOS;MAPK14	2	0.058242
GO:0010763	positive regulation of fibroblast migration	biological_process	ENSBTAG00000009987;THBS1	2	0.058242
GO:0010613	positive regulation of cardiac muscle hypertrophy	biological_process	EDN1;IGF-I	2	0.058242
GO:0005092	GDP-dissociation inhibitor activity	molecular_function	GPSM2;SESN2	2	0.058242
GO:0051146	striated muscle cell differentiation	biological_process	CDON;MAPK14	2	0.058242
GO:0071168	protein localization to chromatin	biological_process	EZH2;PLK1	2	0.058242
GO:0030194	positive regulation of blood coagulation	biological_process	HPSE;THBS1	2	0.058242
GO:0050921	positive regulation of chemotaxis	biological_process	STX4;THBS1	2	0.058242
GO:0014898	cardiac muscle hypertrophy in response to stress	biological_process	EZH2;MEF2C	2	0.058242
GO:0030048	actin filament-based movement	biological_process	WAS;WIPF1	2	0.058242
GO:0045987	positive regulation of smooth muscle contraction	biological_process	PROK2;SPHK1	2	0.058242
GO:0042953	lipoprotein transport	biological_process	PPARG;UNC119	2	0.058242
GO:0019369	arachidonic acid metabolic process	biological_process	CYP1B1;DAGLB	2	0.058242
GO:0050884	neuromuscular process controlling posture	biological_process	ENSBTAG00000012981;GCH1	2	0.058242
GO:0060317	cardiac epithelial to mesenchymal transition	biological_process	RTN4;TGFBR1	2	0.058242
GO:0036342	post-anal tail morphogenesis	biological_process	CHST11;PALB2	2	0.058242
GO:2000251	positive regulation of actin cytoskeleton reorganization	biological_process	CSF3;STAP1	2	0.058242
GO:0016791	phosphatase activity	molecular_function	ATP1A1;DUSP3;DUSP4;DUSP6;ENSBTAG00000024715;PTPN6;SACM1L;SSH2	8	0.058887
GO:0006897	endocytosis	biological_process	ENSBTAG00000013834;ENSBTAG00000047424;GAPVD1;INPPL1;MARCH3;SNX9;UNC119	7	0.0592027
GO:0005975	carbohydrate metabolic process	biological_process	CHST11;ENSBTAG00000000301;ENSBTAG00000008124;ENSBTAG00000012981;ENSBTAG00000015512;GALE;GUSB;HK1;MAN2A2;NEU1	10	0.0631939
GO:0016567	protein ubiquitination	biological_process	ARRB2;DDB2;FBXL3;FBXO30;FBXO32;HECTD1;HERC1;HERC5;ITCH;MALT1;MARCH3;NEDD4L;PLK1;RNF19A;RNF19B;TNFAIP3;TRIM62;UVSSA;ZNRF1	19	0.0632464
GO:0031648	protein destabilization	biological_process	CCDC88C;FBXL3;PLK1;SRC	4	0.0634519
GO:0008202	steroid metabolic process	biological_process	CYP1B1;INSIG1;MVD	3	0.0649038
GO:0050840	extracellular matrix binding	molecular_function	ITGAV;TGFBI;THBS1	3	0.0649038
GO:2001243	negative regulation of intrinsic apoptotic signaling pathway	biological_process	PLAUR;PPIF;SRC	3	0.0649038
GO:0032092	positive regulation of protein binding	biological_process	CSF3;LFNG;LRP1;RIPK2;TMEM173	5	0.0665253
GO:0042752	regulation of circadian rhythm	biological_process	EZH2;FBXL3;PPARA;PPARG	4	0.0692217
GO:0009311	oligosaccharide metabolic process	biological_process	ST3GAL2;ST3GAL6	2	0.0706991
GO:0032270	positive regulation of cellular protein metabolic process	biological_process	CSF1;KLF4	2	0.0706991
GO:0051384	response to glucocorticoid	biological_process	IL10;IL1RN	2	0.0706991
GO:0010591	regulation of lamellipodium assembly	biological_process	SSH2;WAS	2	0.0706991
GO:0035729	cellular response to hepatocyte growth factor stimulus	biological_process	IL10;NRP1	2	0.0706991
GO:0042288	MHC class I protein binding	molecular_function	ENSBTAG00000001066;ENSBTAG00000012668	2	0.0706991
GO:0001779	natural killer cell differentiation	biological_process	MERTK;SLAMF1	2	0.0706991
GO:0005149	interleukin-1 receptor binding	molecular_function	IL1A;IL1RN	2	0.0706991
GO:0035458	cellular response to interferon-beta	biological_process	IRF1;TMEM173	2	0.0706991
GO:0017017	MAP kinase tyrosine/serine/threonine phosphatase activity	molecular_function	DUSP4;DUSP6	2	0.0706991
GO:0060391	positive regulation of SMAD protein import into nucleus	biological_process	RBPMS;TGFBR1	2	0.0706991
GO:0004467	long-chain fatty acid-CoA ligase activity	molecular_function	ACSL1;ACSL4	2	0.0706991
GO:0002218	activation of innate immune response	biological_process	ENSBTAG00000020535;TMEM173	2	0.0706991
GO:0035518	histone H2A monoubiquitination	biological_process	DDB2;RYBP	2	0.0706991
GO:0048037	cofactor binding	molecular_function	DAO;TKT	2	0.0706991
GO:0002026	regulation of the force of heart contraction	biological_process	ATP1A1;GRK2	2	0.0706991
GO:0033630	positive regulation of cell adhesion mediated by integrin	biological_process	NCKAP1L;PTPN6	2	0.0706991
GO:2000045	regulation of G1/S transition of mitotic cell cycle	biological_process	BID;PTPN6	2	0.0706991
GO:0034341	response to interferon-gamma	biological_process	CYP27B1;GCH1	2	0.0706991
GO:0005506	iron ion binding	molecular_function	CYP1B1;CYP27A1;CYP27B1;CYP4V2;ENSBTAG00000005450;NOS2;PLOD1;XDH	8	0.0715805
GO:0048015	phosphatidylinositol-mediated signaling	biological_process	CSF1R;ENSBTAG00000004901;IGF-I	3	0.0727536
GO:0048704	embryonic skeletal system morphogenesis	biological_process	CHST11;MEF2C;WDR60	3	0.0727536
GO:0005158	insulin receptor binding	molecular_function	DOK1;DOK2;IGF-I	3	0.0727536
GO:0050918	positive chemotaxis	biological_process	HMGB2;LGALS3;NRP1	3	0.0727536
GO:0005777	peroxisome	cellular_component	DAO;FAR1;IDH2;NOS2;RIDA;TMEM173;VIM	7	0.0734185
GO:0016485	protein processing	biological_process	ADAM10;CPM;ECE1;F3	4	0.0752517
GO:0008138	protein tyrosine/serine/threonine phosphatase activity	molecular_function	DUSP3;DUSP4;DUSP6;SSH2	4	0.0752517
GO:0016491	oxidoreductase activity	molecular_function	AKR1A1;BDH2;CYP1B1;CYP27A1;CYP27B1;CYP4V2;DAO;DHRS9;ENSBTAG00000005450;FAR1;HSD17B1;HSD3B7;IDH2;NOS2;OSGIN1;PDPR;PLOD1;PRDX1;SESN2;TXNRD1;VAT1;XDH	22	0.0758807
GO:0071356	cellular response to tumor necrosis factor	biological_process	CCL20;CCL24;CCL2;CCL4;IL-8	5	0.0763311
GO:0010468	regulation of gene expression	biological_process	CDK2;EZH2;IGF-I;IL10;IRF1;MAPK12;MAPK14;PPARA;RARG;TGFBR1	10	0.0772867
GO:0045296	cadherin binding	molecular_function	EIF5;FSCN1;GAPVD1;PLCB3;PRDX1;RTN4;SCYL1;SNX9;SRC;SWAP70;TMEM2;VASN;VCL;ZC3HAV1	14	0.0806419
GO:0030168	platelet activation	biological_process	GNA13;MERTK;VWF	3	0.0810039
GO:0048008	platelet-derived growth factor receptor signaling pathway	biological_process	ENSBTAG00000009987;NRP1;SRC	3	0.0810039
GO:0045444	fat cell differentiation	biological_process	EGR2;KLF4;NR4A1;STEAP4;TMEM120B	5	0.081511
GO:0045732	positive regulation of protein catabolic process	biological_process	ITCH;LRP1;PLK2;TNFAIP3	4	0.0815372
GO:0005355	glucose transmembrane transporter activity	molecular_function	ENSBTAG00000004556;SLC2A9	2	0.0839235
GO:0019933	cAMP-mediated signaling	biological_process	GAL;KSR1	2	0.0839235
GO:2000010	positive regulation of protein localization to cell surface	biological_process	NRG1;STX4	2	0.0839235
GO:0030520	intracellular estrogen receptor signaling pathway	biological_process	PADI2;SRC	2	0.0839235
GO:0007250	activation of NF-kappaB-inducing kinase activity	biological_process	MALT1;TNFSF15	2	0.0839235
GO:0032331	negative regulation of chondrocyte differentiation	biological_process	RARG;TGFBR1	2	0.0839235
GO:0032233	positive regulation of actin filament bundle assembly	biological_process	PLEK;SWAP70	2	0.0839235
GO:0042581	specific granule	cellular_component	ADAM8;STX4	2	0.0839235
GO:0043537	negative regulation of blood vessel endothelial cell migration	biological_process	RGCC;THBS1	2	0.0839235
GO:0048663	neuron fate commitment	biological_process	NRG1;TGFBR1	2	0.0839235
GO:0033627	cell adhesion mediated by integrin	biological_process	ICAM1;ITGAV	2	0.0839235
GO:0030224	monocyte differentiation	biological_process	MEF2C;PPARG	2	0.0839235
GO:0002063	chondrocyte development	biological_process	CHST11;RARG	2	0.0839235
GO:0070411	I-SMAD binding	molecular_function	AXIN2;TGFBR1	2	0.0839235
GO:0051492	regulation of stress fiber assembly	biological_process	ASAP3;WAS	2	0.0839235
GO:0001676	long-chain fatty acid metabolic process	biological_process	ACSL1;ACSL4	2	0.0839235
GO:0002009	morphogenesis of an epithelium	biological_process	KRT17;VCL	2	0.0839235
GO:0045724	positive regulation of cilium assembly	biological_process	CCDC88A;FUZ	2	0.0839235
GO:0034389	lipid particle organization	biological_process	PNPLA2;SPART	2	0.0839235
GO:0051044	positive regulation of membrane protein ectodomain proteolysis	biological_process	ADAM8;SNX9	2	0.0839235
GO:0000987	core promoter proximal region sequence-specific DNA binding	molecular_function	KLF4;MEF2C	2	0.0839235
GO:0044130	negative regulation of growth of symbiont in host	biological_process	IL10;SQSTM1	2	0.0839235
GO:0031234	extrinsic component of cytoplasmic side of plasma membrane	cellular_component	CSK;SLA;SNX9;SRC;TGM3	5	0.086873
GO:0046330	positive regulation of JNK cascade	biological_process	CARD9;GADD45B;RIPK2;SLAMF1;TLR3	5	0.086873
GO:0006869	lipid transport	biological_process	ABCA10;ABCA6;OSBPL1A;SPNS1;TMEM30A	5	0.086873
GO:0030308	negative regulation of cell growth	biological_process	CCDC85B;CRLF3;CYP27B1;OSGIN1;RTN4;SESN2	6	0.0872753
GO:0000165	MAPK cascade	biological_process	CCL2;MAP3K3;MAPK12;MEF2C;NRG1;RIPK2	6	0.0872753
GO:1900126	negative regulation of hyaluronan biosynthetic process	biological_process	AP2A1	1	0.0873639
GO:1900245	positive regulation of MDA-5 signaling pathway	biological_process	DHX58	1	0.0873639
GO:0031752	D5 dopamine receptor binding	molecular_function	GNA13	1	0.0873639
GO:0051088	PMA-inducible membrane protein ectodomain proteolysis	biological_process	ADAM10	1	0.0873639
GO:0045585	positive regulation of cytotoxic T cell differentiation	biological_process	TNFSF9	1	0.0873639
GO:1901532	regulation of hematopoietic progenitor cell differentiation	biological_process	EIF2AK2	1	0.0873639
GO:0014013	regulation of gliogenesis	biological_process	EZH2	1	0.0873639
GO:0002768	immune response-regulating cell surface receptor signaling pathway	biological_process	CD40	1	0.0873639
GO:0051409	response to nitrosative stress	biological_process	DUSP6	1	0.0873639
GO:0034685	integrin alphav-beta6 complex	cellular_component	ITGAV	1	0.0873639
GO:0045988	negative regulation of striated muscle contraction	biological_process	GRK2	1	0.0873639
GO:0050651	dermatan sulfate proteoglycan biosynthetic process	biological_process	CSGALNACT2	1	0.0873639
GO:0034617	tetrahydrobiopterin binding	molecular_function	NOS2	1	0.0873639
GO:0019086	late viral transcription	biological_process	MON1B	1	0.0873639
GO:0004448	isocitrate dehydrogenase activity	molecular_function	IDH2	1	0.0873639
GO:0001007	transcription factor activity, RNA polymerase III transcription factor binding	molecular_function	GTF3C1	1	0.0873639
GO:0005283	sodium:amino acid symporter activity	molecular_function	ENSBTAG00000008690	1	0.0873639
GO:0015093	ferrous iron transmembrane transporter activity	molecular_function	SLC39A14	1	0.0873639
GO:0000805	X chromosome	cellular_component	CDK2	1	0.0873639
GO:0010273	detoxification of copper ion	biological_process	ENSBTAG00000023659	1	0.0873639
GO:0097443	sorting endosome	cellular_component	NRP1	1	0.0873639
GO:0006534	cysteine metabolic process	biological_process	GCLC	1	0.0873639
GO:0004303	estradiol 17-beta-dehydrogenase activity	molecular_function	HSD17B1	1	0.0873639
GO:0035810	positive regulation of urine volume	biological_process	EDN1	1	0.0873639
GO:0042663	regulation of endodermal cell fate specification	biological_process	DUSP6	1	0.0873639
GO:1903416	response to glycoside	biological_process	ATP1A1	1	0.0873639
GO:0097286	iron ion import	biological_process	TFRC	1	0.0873639
GO:0006907	pinocytosis	biological_process	GUSB	1	0.0873639
GO:0008670	2,4-dienoyl-CoA reductase (NADPH) activity	molecular_function	DECR2	1	0.0873639
GO:0060336	negative regulation of interferon-gamma-mediated signaling pathway	biological_process	PPARG	1	0.0873639
GO:0045213	neurotransmitter receptor metabolic process	biological_process	NRG1	1	0.0873639
GO:0045906	negative regulation of vasoconstriction	biological_process	ADM	1	0.0873639
GO:0070358	actin polymerization-dependent cell motility	biological_process	NCKAP1L	1	0.0873639
GO:0045076	regulation of interleukin-2 biosynthetic process	biological_process	CARD9	1	0.0873639
GO:0072160	nephron tubule epithelial cell differentiation	biological_process	MEF2C	1	0.0873639
GO:0004360	glutamine-fructose-6-phosphate transaminase (isomerizing) activity	molecular_function	GFPT2	1	0.0873639
GO:0010641	positive regulation of platelet-derived growth factor receptor signaling pathway	biological_process	F3	1	0.0873639
GO:0004528	phosphodiesterase I activity	molecular_function	ENPP2	1	0.0873639
GO:0048730	epidermis morphogenesis	biological_process	KLF4	1	0.0873639
GO:0009991	response to extracellular stimulus	biological_process	RASGRP4	1	0.0873639
GO:2000276	negative regulation of oxidative phosphorylation uncoupler activity	biological_process	PPIF	1	0.0873639
GO:0033829	O-fucosylpeptide 3-beta-N-acetylglucosaminyltransferase activity	molecular_function	LFNG	1	0.0873639
GO:0015141	succinate transmembrane transporter activity	molecular_function	SLC13A5	1	0.0873639
GO:0042117	monocyte activation	biological_process	ADAM10	1	0.0873639
GO:0031699	beta-3 adrenergic receptor binding	molecular_function	ARRDC3	1	0.0873639
GO:0032369	negative regulation of lipid transport	biological_process	ITGAV	1	0.0873639
GO:0070052	collagen V binding	molecular_function	THBS1	1	0.0873639
GO:0014706	striated muscle tissue development	biological_process	IFRD1	1	0.0873639
GO:0036378	calcitriol biosynthetic process from calciol	biological_process	CYP27B1	1	0.0873639
GO:0021649	vestibulocochlear nerve structural organization	biological_process	NRP1	1	0.0873639
GO:0000806	Y chromosome	cellular_component	CDK2	1	0.0873639
GO:0070579	methylcytosine dioxygenase activity	molecular_function	TET2	1	0.0873639
GO:0060988	lipid tube assembly	biological_process	SNX9	1	0.0873639
GO:1904761	negative regulation of myofibroblast differentiation	NA	PDCD4	1	0.0873639
GO:0015137	citrate transmembrane transporter activity	molecular_function	SLC13A5	1	0.0873639
GO:0071603	endothelial cell-cell adhesion	biological_process	CYP1B1	1	0.0873639
GO:0008106	alcohol dehydrogenase (NADP+) activity	molecular_function	AKR1A1	1	0.0873639
GO:0031755	Edg-2 lysophosphatidic acid receptor binding	molecular_function	GRK2	1	0.0873639
GO:0043311	positive regulation of eosinophil degranulation	biological_process	STX4	1	0.0873639
GO:0031726	CCR1 chemokine receptor binding	molecular_function	CCL4	1	0.0873639
GO:0007161	calcium-independent cell-matrix adhesion	biological_process	FN1	1	0.0873639
GO:0043370	regulation of CD4-positive, alpha-beta T cell differentiation	biological_process	ZBTB7B	1	0.0873639
GO:0042997	negative regulation of Golgi to plasma membrane protein transport	biological_process	CSK	1	0.0873639
GO:0035692	macrophage migration inhibitory factor receptor complex	cellular_component	CD44	1	0.0873639
GO:0032298	positive regulation of DNA-dependent DNA replication initiation	biological_process	CDK2	1	0.0873639
GO:0045103	intermediate filament-based process	biological_process	VIM	1	0.0873639
GO:0061614	pri-miRNA transcription from RNA polymerase II promoter	biological_process	FOSL1	1	0.0873639
GO:0003430	growth plate cartilage chondrocyte growth	biological_process	RARG	1	0.0873639
GO:0051446	positive regulation of meiotic cell cycle	biological_process	LFNG	1	0.0873639
GO:1904835	dorsal root ganglion morphogenesis	NA	NRP1	1	0.0873639
GO:0099093	mitochondrial calcium release	NA	SLC8B1	1	0.0873639
GO:0032459	regulation of protein oligomerization	biological_process	BID	1	0.0873639
GO:1903566	positive regulation of protein localization to cilium	biological_process	CCDC88A	1	0.0873639
GO:0046185	aldehyde catabolic process	biological_process	AKR1A1	1	0.0873639
GO:0045217	cell-cell junction maintenance	biological_process	CSF1R	1	0.0873639
GO:2000011	regulation of adaxial/abaxial pattern formation	biological_process	EED	1	0.0873639
GO:1903038	negative regulation of leukocyte cell-cell adhesion	biological_process	PPARA	1	0.0873639
GO:0042296	ISG15 transferase activity	molecular_function	HERC5	1	0.0873639
GO:1902227	negative regulation of macrophage colony-stimulating factor signaling pathway	biological_process	STAP1	1	0.0873639
GO:0046709	IDP catabolic process	biological_process	NUDT9	1	0.0873639
GO:0004357	glutamate-cysteine ligase activity	molecular_function	GCLC	1	0.0873639
GO:0015923	mannosidase activity	molecular_function	MAN2A2	1	0.0873639
GO:0090435	protein localization to nuclear envelope	biological_process	PLK1	1	0.0873639
GO:1900223	positive regulation of amyloid-beta clearance	biological_process	LRP1	1	0.0873639
GO:0032608	interferon-beta production	biological_process	TMEM173	1	0.0873639
GO:0004915	interleukin-6 receptor activity	molecular_function	IL6R	1	0.0873639
GO:0051048	negative regulation of secretion	biological_process	NRG1	1	0.0873639
GO:0016445	somatic diversification of immunoglobulins	biological_process	POLB	1	0.0873639
GO:0004019	adenylosuccinate synthase activity	molecular_function	ADSS	1	0.0873639
GO:0042538	hyperosmotic salinity response	biological_process	IGF-I	1	0.0873639
GO:0019871	sodium channel inhibitor activity	molecular_function	NEDD4L	1	0.0873639
GO:2000392	regulation of lamellipodium morphogenesis	biological_process	CD44	1	0.0873639
GO:0019981	interleukin-6 binding	molecular_function	IL6R	1	0.0873639
GO:0072672	neutrophil extravasation	biological_process	JAML	1	0.0873639
GO:0004517	nitric-oxide synthase activity	molecular_function	NOS2	1	0.0873639
GO:1902306	negative regulation of sodium ion transmembrane transport	biological_process	NEDD4L	1	0.0873639
GO:2001027	negative regulation of endothelial cell chemotaxis	biological_process	THBS1	1	0.0873639
GO:0034392	negative regulation of smooth muscle cell apoptotic process	biological_process	IGF-I	1	0.0873639
GO:0004016	adenylate cyclase activity	molecular_function	ADCY7	1	0.0873639
GO:0004909	interleukin-1, Type I, activating receptor activity	molecular_function	IL1R1	1	0.0873639
GO:0004998	transferrin receptor activity	molecular_function	TFRC	1	0.0873639
GO:0010848	regulation of chromatin disassembly	biological_process	PADI2	1	0.0873639
GO:1901135	carbohydrate derivative metabolic process	biological_process	GFPT2	1	0.0873639
GO:0031728	CCR3 chemokine receptor binding	molecular_function	CCL24	1	0.0873639
GO:0072539	T-helper 17 cell differentiation	biological_process	BATF	1	0.0873639
GO:2000675	negative regulation of type B pancreatic cell apoptotic process	biological_process	WFS1	1	0.0873639
GO:0009913	epidermal cell differentiation	biological_process	KLF4	1	0.0873639
GO:0019085	early viral transcription	biological_process	MON1B	1	0.0873639
GO:0043241	protein complex disassembly	biological_process	DDIT4	1	0.0873639
GO:0031077	post-embryonic camera-type eye development	biological_process	KLF4	1	0.0873639
GO:0010025	wax biosynthetic process	biological_process	FAR1	1	0.0873639
GO:2000866	positive regulation of estradiol secretion	biological_process	SPP1	1	0.0873639
GO:0034684	integrin alphav-beta5 complex	cellular_component	ITGAV	1	0.0873639
GO:0097124	cyclin A2-CDK2 complex	cellular_component	CDK2	1	0.0873639
GO:1905286	serine-type peptidase complex	NA	F3	1	0.0873639
GO:0031708	endothelin B receptor binding	molecular_function	EDN1	1	0.0873639
GO:0097475	motor neuron migration	biological_process	NRP1	1	0.0873639
GO:0045605	negative regulation of epidermal cell differentiation	biological_process	EZH2	1	0.0873639
GO:2000111	positive regulation of macrophage apoptotic process	biological_process	MEF2C	1	0.0873639
GO:0042799	histone methyltransferase activity (H4-K20 specific	molecular_function	KMT5C	1	0.0873639
GO:0032044	DSIF complex	cellular_component	SUPT4H1	1	0.0873639
GO:1904075	positive regulation of trophectodermal cell proliferation	NA	IGF-I	1	0.0873639
GO:0070602	regulation of centromeric sister chromatid cohesion	biological_process	AXIN2	1	0.0873639
GO:0070384	Harderian gland development	biological_process	RARG	1	0.0873639
GO:0070560	protein secretion by platelet	biological_process	PLEK	1	0.0873639
GO:0051097	negative regulation of helicase activity	biological_process	IFIT1	1	0.0873639
GO:0003858	3-hydroxybutyrate dehydrogenase activity	molecular_function	BDH2	1	0.0873639
GO:0046466	membrane lipid catabolic process	biological_process	CYP1B1	1	0.0873639
GO:0043657	host cell	cellular_component	IFIT1	1	0.0873639
GO:1905832	positive regulation of spindle assembly	NA	GPSM2	1	0.0873639
GO:0051427	hormone receptor binding	molecular_function	SRC	1	0.0873639
GO:0015143	urate transmembrane transporter activity	molecular_function	SLC2A9	1	0.0873639
GO:0051450	myoblast proliferation	biological_process	IGF-I	1	0.0873639
GO:0071422	succinate transmembrane transport	biological_process	SLC13A5	1	0.0873639
GO:0042107	cytokine metabolic process	biological_process	TNFSF15	1	0.0873639
GO:2000502	negative regulation of natural killer cell chemotaxis	biological_process	CCL2	1	0.0873639
GO:0046166	glyceraldehyde-3-phosphate biosynthetic process	biological_process	TKT	1	0.0873639
GO:0002756	MyD88-independent toll-like receptor signaling pathway	biological_process	TLR3	1	0.0873639
GO:0003006	developmental process involved in reproduction	biological_process	CSF1	1	0.0873639
GO:0051154	negative regulation of striated muscle cell differentiation	biological_process	EZH2	1	0.0873639
GO:0033549	MAP kinase phosphatase activity	molecular_function	DUSP3	1	0.0873639
GO:0060298	positive regulation of sarcomere organization	biological_process	EDN1	1	0.0873639
GO:0046501	protoporphyrinogen IX metabolic process	biological_process	FECH	1	0.0873639
GO:0019388	galactose catabolic process	biological_process	GALE	1	0.0873639
GO:0032310	prostaglandin secretion	biological_process	NOS2	1	0.0873639
GO:0070561	vitamin D receptor signaling pathway	biological_process	PIM1	1	0.0873639
GO:1905552	positive regulation of protein localization to endoplasmic reticulum	NA	RTN4	1	0.0873639
GO:0003726	double-stranded RNA adenosine deaminase activity	molecular_function	ZBP1	1	0.0873639
GO:0007521	muscle cell fate determination	biological_process	MEF2C	1	0.0873639
GO:0008597	calcium-dependent protein serine/threonine phosphatase regulator activity	molecular_function	RCAN1	1	0.0873639
GO:0030886	negative regulation of myeloid dendritic cell activation	biological_process	IL10	1	0.0873639
GO:0033277	abortive mitotic cell cycle	biological_process	PTPN6	1	0.0873639
GO:0008588	release of cytoplasmic sequestered NF-kappaB	biological_process	TNFSF14	1	0.0873639
GO:0072369	regulation of lipid transport by positive regulation of transcription from RNA polymerase II promoter	biological_process	PPARA	1	0.0873639
GO:0014916	regulation of lung blood pressure	biological_process	GCH1	1	0.0873639
GO:0010980	positive regulation of vitamin D 24-hydroxylase activity	biological_process	CYP27B1	1	0.0873639
GO:0032026	response to magnesium ion	biological_process	THBS1	1	0.0873639
GO:0097135	cyclin E2-CDK2 complex	cellular_component	CDK2	1	0.0873639
GO:0032785	negative regulation of DNA-templated transcription, elongation	biological_process	SUPT4H1	1	0.0873639
GO:1902036	regulation of hematopoietic stem cell differentiation	biological_process	EIF2AK2	1	0.0873639
GO:2000309	positive regulation of tumor necrosis factor (ligand) superfamily member 11 production	biological_process	ADAM8	1	0.0873639
GO:2000048	negative regulation of cell-cell adhesion mediated by cadherin	biological_process	RGCC	1	0.0873639
GO:1905064	negative regulation of vascular smooth muscle cell differentiation	NA	PDCD4	1	0.0873639
GO:0000995	transcription factor activity, core RNA polymerase III binding	molecular_function	GTF3C1	1	0.0873639
GO:2001184	positive regulation of interleukin-12 secretion	biological_process	MAPK14	1	0.0873639
GO:0001515	opioid peptide activity	molecular_function	CDC42EP2	1	0.0873639
GO:0042701	progesterone secretion	biological_process	FZD4	1	0.0873639
GO:0006991	response to sterol depletion	biological_process	INSIG1	1	0.0873639
GO:1901137	carbohydrate derivative biosynthetic process	biological_process	GFPT2	1	0.0873639
GO:0008526	phosphatidylinositol transporter activity	molecular_function	C2CD2L	1	0.0873639
GO:0070487	monocyte aggregation	biological_process	CD44	1	0.0873639
GO:1901203	positive regulation of extracellular matrix assembly	biological_process	RGCC	1	0.0873639
GO:2000641	regulation of early endosome to late endosome transport	biological_process	SRC	1	0.0873639
GO:0015746	citrate transport	biological_process	SLC13A5	1	0.0873639
GO:0044753	amphisome	cellular_component	SQSTM1	1	0.0873639
GO:0031735	CCR10 chemokine receptor binding	molecular_function	CXCL13	1	0.0873639
GO:1905075	positive regulation of occluding junction disassembly	NA	TGFBR1	1	0.0873639
GO:0086098	angiotensin-activated signaling pathway involved in heart process	biological_process	SRC	1	0.0873639
GO:0060379	cardiac muscle cell myoblast differentiation	biological_process	NRG1	1	0.0873639
GO:0034342	response to type III interferon	biological_process	Mx1	1	0.0873639
GO:0004450	isocitrate dehydrogenase (NADP+) activity	molecular_function	IDH2	1	0.0873639
GO:0002764	immune response-regulating signaling pathway	biological_process	LAT2	1	0.0873639
GO:0043262	adenosine-diphosphatase activity	molecular_function	NUDT9	1	0.0873639
GO:0004308	exo-alpha-sialidase activity	molecular_function	NEU1	1	0.0873639
GO:0021569	rhombomere 3 development	biological_process	EGR2	1	0.0873639
GO:0042534	regulation of tumor necrosis factor biosynthetic process	biological_process	CARD9	1	0.0873639
GO:0042806	fucose binding	molecular_function	SELP	1	0.0873639
GO:0010694	positive regulation of alkaline phosphatase activity	biological_process	MEF2C	1	0.0873639
GO:0046985	positive regulation of hemoglobin biosynthetic process	biological_process	KLF4	1	0.0873639
GO:0044406	adhesion of symbiont to host	biological_process	ICAM1	1	0.0873639
GO:0061441	renal artery morphogenesis	biological_process	NRP1	1	0.0873639
GO:0060368	regulation of Fc receptor mediated stimulatory signaling pathway	biological_process	CSK	1	0.0873639
GO:0005152	interleukin-1 receptor antagonist activity	molecular_function	IL1RN	1	0.0873639
GO:0070051	fibrinogen binding	molecular_function	THBS1	1	0.0873639
GO:0042447	hormone catabolic process	biological_process	ECE1	1	0.0873639
GO:0051795	positive regulation of timing of catagen	biological_process	GAL	1	0.0873639
GO:0017153	sodium:dicarboxylate symporter activity	molecular_function	SLC13A5	1	0.0873639
GO:0035375	zymogen binding	molecular_function	PLAUR	1	0.0873639
GO:0042904	9-cis-retinoic acid biosynthetic process	biological_process	DHRS9	1	0.0873639
GO:1902033	regulation of hematopoietic stem cell proliferation	biological_process	EIF2AK2	1	0.0873639
GO:0036413	histone H3-R26 citrullination	biological_process	PADI2	1	0.0873639
GO:0004022	alcohol dehydrogenase (NAD) activity	molecular_function	DHRS9	1	0.0873639
GO:0038044	transforming growth factor-beta secretion	biological_process	ITGAV	1	0.0873639
GO:0019371	cyclooxygenase pathway	biological_process	PTGS2	1	0.0873639
GO:0032542	sulfiredoxin activity	molecular_function	SESN2	1	0.0873639
GO:1903527	positive regulation of membrane tubulation	biological_process	PLEKHM2	1	0.0873639
GO:0070851	growth factor receptor binding	molecular_function	SRC	1	0.0873639
GO:0071879	positive regulation of adrenergic receptor signaling pathway	biological_process	ARRDC3	1	0.0873639
GO:0045408	regulation of interleukin-6 biosynthetic process	biological_process	CARD9	1	0.0873639
GO:0010751	negative regulation of nitric oxide mediated signal transduction	biological_process	THBS1	1	0.0873639
GO:0045404	positive regulation of interleukin-4 biosynthetic process	biological_process	ENSBTAG00000014880	1	0.0873639
GO:0002544	chronic inflammatory response	biological_process	THBS1	1	0.0873639
GO:0030171	voltage-gated proton channel activity	molecular_function	HVCN1	1	0.0873639
GO:0004666	prostaglandin-endoperoxide synthase activity	molecular_function	PTGS2	1	0.0873639
GO:0003953	NAD+ nucleosidase activity	molecular_function	BST1	1	0.0873639
GO:0019870	potassium channel inhibitor activity	molecular_function	NEDD4L	1	0.0873639
GO:0060585	positive regulation of prostaglandin-endoperoxide synthase activity	biological_process	EDN1	1	0.0873639
GO:0034124	regulation of MyD88-dependent toll-like receptor signaling pathway	biological_process	IRF1	1	0.0873639
GO:0051771	negative regulation of nitric-oxide synthase biosynthetic process	biological_process	EDN1	1	0.0873639
GO:0008449	N-acetylglucosamine-6-sulfatase activity	molecular_function	GNS	1	0.0873639
GO:0002588	positive regulation of antigen processing and presentation of peptide antigen via MHC class II	biological_process	ENSBTAG00000020535	1	0.0873639
GO:0002924	negative regulation of humoral immune response mediated by circulating immunoglobulin	biological_process	PTPN6	1	0.0873639
GO:0070178	D-serine metabolic process	biological_process	DAO	1	0.0873639
GO:0060392	negative regulation of SMAD protein import into nucleus	biological_process	FAM89B	1	0.0873639
GO:0080019	fatty-acyl-CoA reductase (alcohol-forming) activity	molecular_function	FAR1	1	0.0873639
GO:0006663	platelet activating factor biosynthetic process	biological_process	CHPT1	1	0.0873639
GO:0002079	inner acrosomal membrane	cellular_component	CD46	1	0.0873639
GO:0071474	cellular hyperosmotic response	biological_process	RCSD1	1	0.0873639
GO:0031701	angiotensin receptor binding	molecular_function	ARRB2	1	0.0873639
GO:1903758	negative regulation of transcription from RNA polymerase II promoter by histone modification	biological_process	ZMYND8	1	0.0873639
GO:0006597	spermine biosynthetic process	biological_process	SMS	1	0.0873639
GO:2000107	negative regulation of leukocyte apoptotic process	biological_process	MERTK	1	0.0873639
GO:0033623	regulation of integrin activation	biological_process	SELP	1	0.0873639
GO:0034243	regulation of transcription elongation from RNA polymerase II promoter	biological_process	SUPT4H1	1	0.0873639
GO:0045715	negative regulation of low-density lipoprotein particle receptor biosynthetic process	biological_process	ITGAV	1	0.0873639
GO:0003977	UDP-N-acetylglucosamine diphosphorylase activity	molecular_function	UAP1	1	0.0873639
GO:0001573	ganglioside metabolic process	biological_process	ITGB8	1	0.0873639
GO:0017109	glutamate-cysteine ligase complex	cellular_component	GCLC	1	0.0873639
GO:0070427	nucleotide-binding oligomerization domain containing 1 signaling pathway	biological_process	RIPK2	1	0.0873639
GO:1902532	negative regulation of intracellular signal transduction	biological_process	DDIT4	1	0.0873639
GO:0097134	cyclin E1-CDK2 complex	cellular_component	CDK2	1	0.0873639
GO:0002675	positive regulation of acute inflammatory response	biological_process	ADAM8	1	0.0873639
GO:0046596	regulation of viral entry into host cell	biological_process	TRIM62	1	0.0873639
GO:0002029	desensitization of G-protein coupled receptor protein signaling pathway	biological_process	GRK2	1	0.0873639
GO:1902310	positive regulation of peptidyl-serine dephosphorylation	biological_process	PPP1R15A	1	0.0873639
GO:0003211	cardiac ventricle formation	biological_process	MEF2C	1	0.0873639
GO:1990622	CHOP-ATF3 complex	NA	ATF3	1	0.0873639
GO:0007204	positive regulation of cytosolic calcium ion concentration	biological_process	CXCL13;EDN1;GNA15;SWAP70	4	0.0880728
GO:0009968	negative regulation of signal transduction	biological_process	DDIT4;RGS19;SCAI	3	0.0896375
GO:0005080	protein kinase C binding	molecular_function	ITGAV;PLEK;SQSTM1	3	0.0896375
GO:0043507	positive regulation of JUN kinase activity	biological_process	EDN1;FZD4;SASH1	3	0.0896375
GO:0018024	histone-lysine N-methyltransferase activity	molecular_function	EZH1;EZH2;KMT5C	3	0.0896375
GO:0007165	signal transduction	biological_process	ARHGAP20;ARHGAP26;ARHGAP30;ARHGAP31;ARHGAP4;ARRB2;CD83;CDK2;ECM1;ENSBTAG00000001483;ENSBTAG00000005448;GAPVD1;GNA13;GNA15;GNAL;GNG2;GPR65;GPR84;GRK2;IL1R1;IL1RAP;KRT17;LRRC18;MFHAS1;PDE4A;PLCB3;PLK2;PPARG;RASSF5;SDC4;SH2B3;SH3BP1;SHF;STAT2;TAGAP;TGFBR1;TLR3;TLR7;TNFRSF8;TNFSF15	40	0.0898659
GO:0072562	blood microparticle	cellular_component	C1QB;C1QC;F13A1;FN1;TFRC	5	0.0924147
GO:0046982	protein heterodimerization activity	molecular_function	ABTB2;ATF3;BCL2A1;BHLHE41;BID;CXCL13;FOS;FXR2;FZD4;GCLC;HIST1H2BF;JAM3;LIMK2;MEF2C;NR4A1;PPARG;RRAGC;RRAGD;SUPT4H1;TMCC1	20	0.0942759
GO:0004715	non-membrane spanning protein tyrosine kinase activity	molecular_function	CSK;RIPK2;SLA;SRC	4	0.0948529
GO:0045860	positive regulation of protein kinase activity	biological_process	CSF1;EREG;NRG1;SNX9	4	0.0948529
GO:0070373	negative regulation of ERK1 and ERK2 cascade	biological_process	ATF3;DUSP3;DUSP4;DUSP6	4	0.0948529
GO:0097503	sialylation	biological_process	ST3GAL2;ST3GAL6	2	0.0978221
GO:0008373	sialyltransferase activity	molecular_function	ST3GAL2;ST3GAL6	2	0.0978221
GO:0032402	melanosome transport	biological_process	BLOC1S6;MREG	2	0.0978221
GO:0006171	cAMP biosynthetic process	biological_process	ADCY7;ADM	2	0.0978221
GO:0071360	cellular response to exogenous dsRNA	biological_process	IFIT1;TMEM173	2	0.0978221
GO:0001954	positive regulation of cell-matrix adhesion	biological_process	CSF1;ENSBTAG00000009987	2	0.0978221
GO:0005184	neuropeptide hormone activity	molecular_function	GAL;SPX	2	0.0978221
GO:0007178	transmembrane receptor protein serine/threonine kinase signaling pathway	biological_process	MAPK14;TGFBR1	2	0.0978221
GO:0048870	cell motility	biological_process	FSCN1;TGFBR1	2	0.0978221
GO:0045190	isotype switching	biological_process	BATF;SWAP70	2	0.0978221
GO:0001968	fibronectin binding	molecular_function	ITGAV;THBS1	2	0.0978221
GO:0050901	leukocyte tethering or rolling	biological_process	MADCAM1;SELP	2	0.0978221
GO:0007422	peripheral nervous system development	biological_process	NRG1;OSM	2	0.0978221
GO:1901741	positive regulation of myoblast fusion	biological_process	MAPK14;TNFSF14	2	0.0978221
GO:2000811	negative regulation of anoikis	biological_process	SRC;TLE1	2	0.0978221
GO:1903959	regulation of anion transmembrane transport	NA	CLCN6;ENSBTAG00000014068	2	0.0978221
GO:0000780	condensed nuclear chromosome, centromeric region	cellular_component	KMT5C;PLK1	2	0.0978221
GO:0045089	positive regulation of innate immune response	biological_process	CARD9;EREG	2	0.0978221
GO:0098586	cellular response to virus	biological_process	LGALS8;MAPK14	2	0.0978221
GO:0050431	transforming growth factor beta binding	molecular_function	TGFBR1;VASN	2	0.0978221
GO:0043410	positive regulation of MAPK cascade	biological_process	CDON;FLT1;IGF-I;KSR1;OSM	5	0.0981335
GO:0051087	chaperone binding	molecular_function	ATP1A1;CDC37L1;FN1;FNIP2;VWF	5	0.0981335
GO:0050900	leukocyte migration	biological_process	ICAM1;JAML;SELP	3	0.0986367
GO:0030032	lamellipodium assembly	biological_process	CCDC88A;FGD4;VCL	3	0.0986367
GO:0030133	transport vesicle	cellular_component	BLOC1S6;CRISPLD2;SPX	3	0.0986367
GO:0005070	SH3/SH2 adaptor activity	molecular_function	SHF;SLA;STAP1	3	0.0986367
GO:0031012	extracellular matrix	cellular_component	ECM1;F3;FN1;LGALS3;LTBP2;PRDX1;TFPI2;TGFBI;THBS1;VCAN;VIM;VWF	12	0.0990239
GO:0098869	cellular oxidant detoxification	NA	PTGS2;SESN2;TXNL1;TXNRD1	4	0.101871
GO:0046872	metal ion binding	molecular_function	ADAM10;ADAM19;ADAM8;ADAP2;ADSS;AGAP3;ASAP3;ATP1A1;BAZ2B;CA12;CDK2;CHPT1;CSK;CYP1B1;CYP27A1;CYP27B1;CYP4V2;DHX58;ECE1;EGR2;ENPP2;ENSBTAG00000005450;ENSBTAG00000008248;ENSBTAG00000023659;FBXO30;FECH;FGD4;GNS;HECTD1;HIC2;HPCAL1;IDH2;KSR1;LFNG;LIMK2;MAN2A2;MARCH3;MBNL3;NOS2;NR3C1;NR4A1;NRP1;NT5DC3;PAPD4;PDE4A;PHF20;PHF21A;POLB;PPA1;PPARA;PPARG;RARG;RASGRP4;RASSF5;RNF145;RNF19A;RNF19B;RUFY3;SF3A2;SQST…	74	0.102535
GO:0006366	transcription from RNA polymerase II promoter	biological_process	ARRB2;BATF;EGR2;EHF;FOSB;FOS;FOXJ2;IRF1;KLF4;KLF6;MEF2C;NR3C1;NR4A1;PHF20;PLAGL2;PPARA;TFAP2C;ZBTB7B	18	0.1046
GO:0005215	transporter activity	molecular_function	ABCA10;ABCA6;ENSBTAG00000004556;ENSBTAG00000047088;ENSBTAG00000047605;SLC13A5;SLC25A4;SLC2A9;SLCO4A1	9	0.107076
GO:0016311	dephosphorylation	biological_process	ATP1A1;DUSP3;DUSP4;DUSP6;ENSBTAG00000024715;LPIN2;NT5DC3;PTPN6;SSH2	9	0.107076
GO:0004713	protein tyrosine kinase activity	molecular_function	CSF1R;CSK;FLT1;FLT3;MERTK;SRC	6	0.107241
GO:0051091	positive regulation of sequence-specific DNA binding transcription factor activity	biological_process	EDN1;FZD4;IL10;PPARG;RGCC;TRIM62	6	0.107241
GO:0004872	receptor activity	molecular_function	CD40;ENSBTAG00000001235;ENSBTAG00000009987;ITGB8;PPARA;PVRIG;SLAMF1	7	0.107366
GO:0097192	extrinsic apoptotic signaling pathway in absence of ligand	biological_process	BCL2A1;IL1A;ITGAV	3	0.107983
GO:2001235	positive regulation of apoptotic signaling pathway	biological_process	BID;OSM;TGFBR1	3	0.107983
GO:0004714	transmembrane receptor protein tyrosine kinase activity	molecular_function	CSF1R;FLT1;FLT3	3	0.107983
GO:0008333	endosome to lysosome transport	biological_process	DENND3;GUSB;RHOB	3	0.107983
GO:0030307	positive regulation of cell growth	biological_process	ADAM10;KRT17;SPHK1;TGFBR1	4	0.109121
GO:0003924	GTPase activity	molecular_function	AGAP3;ENSBTAG00000024272;GCH1;GNA13;GNA15;GNAL;GNG2;GTPBP2;Mx1;MX2;RAB5B;RHOB;RND1;RRAGC;RRAGD	15	0.110732
GO:0019955	cytokine binding	molecular_function	CSF1R;FZD4	2	0.112308
GO:0050868	negative regulation of T cell activation	biological_process	DUSP3;PELI1	2	0.112308
GO:0003222	ventricular trabecula myocardium morphogenesis	biological_process	NRG1;TGFBR1	2	0.112308
GO:0001817	regulation of cytokine production	biological_process	CD83;CSK	2	0.112308
GO:0035774	positive regulation of insulin secretion involved in cellular response to glucose stimulus	biological_process	C2CD2L;STX4	2	0.112308
GO:0090201	negative regulation of release of cytochrome c from mitochondria	biological_process	IGF-I;PPIF	2	0.112308
GO:0004707	MAP kinase activity	molecular_function	MAPK12;MAPK14	2	0.112308
GO:0035584	calcium-mediated signaling using intracellular calcium source	biological_process	CCL20;SELP	2	0.112308
GO:0030330	DNA damage response, signal transduction by p53 class mediator	biological_process	BATF;SESN2	2	0.112308
GO:0001836	release of cytochrome c from mitochondria	biological_process	BCL2A1;BID	2	0.112308
GO:0071345	cellular response to cytokine stimulus	biological_process	CSF1R;CSF3	2	0.112308
GO:0016712	oxidoreductase activity, acting on paired donors, with incorporation or reduction of molecular oxygen, reduced flavin or flavoprotein as one donor, and incorporation of one atom of oxygen	molecular_function	CYP1B1;ENSBTAG00000005450	2	0.112308
GO:0008483	transaminase activity	molecular_function	GFPT2;PSAT1	2	0.112308
GO:0042993	positive regulation of transcription factor import into nucleus	biological_process	CSF3;TMEM173	2	0.112308
GO:0001516	prostaglandin biosynthetic process	biological_process	EDN1;PTGS2	2	0.112308
GO:0048167	regulation of synaptic plasticity	biological_process	MEF2C;PLK2	2	0.112308
GO:0031668	cellular response to extracellular stimulus	biological_process	FOSL1;FOS	2	0.112308
GO:0051482	positive regulation of cytosolic calcium ion concentration involved in phospholipase C-activating G-protein coupled signaling pathway	biological_process	EDN1;GPR65	2	0.112308
GO:0090026	positive regulation of monocyte chemotaxis	biological_process	CCL2;PLA2G7	2	0.112308
GO:0055074	calcium ion homeostasis	biological_process	CYP27B1;WFS1	2	0.112308
GO:0000902	cell morphogenesis	biological_process	ADAM8;IL7R;MAPK14;NRG1	4	0.116594
GO:0010506	regulation of autophagy	biological_process	ENSBTAG00000020535;PIP4K2A;RRAGC;RRAGD	4	0.116594
GO:0005044	scavenger receptor activity	molecular_function	CD163;ENPP2;ENSBTAG00000022715;SCARF1	4	0.116594
GO:0014065	phosphatidylinositol 3-kinase signaling	biological_process	EDN1;ENSBTAG00000004901;IGF-I	3	0.117657
GO:0000281	mitotic cytokinesis	biological_process	PLK1;SNX9;UNC119	3	0.117657
GO:0031663	lipopolysaccharide-mediated signaling pathway	biological_process	CCL2;MAPK14;RIPK2	3	0.117657
GO:0016049	cell growth	biological_process	IL7R;ITGAV;RASGRP4	3	0.117657
GO:0005882	intermediate filament	cellular_component	ENSBTAG00000011263;KRT17;VIM	3	0.117657
GO:0005741	mitochondrial outer membrane	cellular_component	BCL2A1;DAO;ENSBTAG00000008124;ENSBTAG00000014068;SPART;TMEM173	6	0.118035
GO:0035335	peptidyl-tyrosine dephosphorylation	biological_process	DUSP3;DUSP4;DUSP6;ENSBTAG00000024715;PTPN6;SSH2	6	0.118035
GO:0007267	cell-cell signaling	biological_process	CXCL13;EDN1;EREG;GJB2;TNFSF9	5	0.122717
GO:0010008	endosome membrane	cellular_component	CD164;PLEKHM2;RHOB;TFRC;TMBIM1	5	0.122717
GO:0004725	protein tyrosine phosphatase activity	molecular_function	DUSP3;DUSP4;DUSP6;ENSBTAG00000024715;PTPN6;SSH2	6	0.123628
GO:0055114	oxidation-reduction process	biological_process	AKR1A1;CYP1B1;CYP27A1;CYP27B1;CYP4V2;DAO;DECR2;DHRS9;ENSBTAG00000005450;ENSBTAG00000047836;FAR1;HSD17B11;HSD17B1;HSD17B7;HSD3B7;IDH2;NOS2;OSGIN1;PDPR;PLOD1;PRDX1;PTGS2;SESN2;STEAP4;TET2;TXNL1;TXNRD1;VAT1;XDH	29	0.124277
GO:0017148	negative regulation of translation	biological_process	EIF2AK2;FXR2;RIDA;TOB1	4	0.124284
GO:0010719	negative regulation of epithelial to mesenchymal transition	biological_process	TRIM62;VASN	2	0.127302
GO:0051491	positive regulation of filopodium assembly	biological_process	FSCN1;TGFBR1	2	0.127302
GO:0007159	leukocyte cell-cell adhesion	biological_process	ICAM1;SELP	2	0.127302
GO:0030705	cytoskeleton-dependent intracellular transport	biological_process	CCDC88A;CCDC88C	2	0.127302
GO:0034113	heterotypic cell-cell adhesion	biological_process	ITGAV;MADCAM1	2	0.127302
GO:0016126	sterol biosynthetic process	biological_process	INSIG1;MVD	2	0.127302
GO:0043409	negative regulation of MAPK cascade	biological_process	DUSP3;PTPN6	2	0.127302
GO:0043277	apoptotic cell clearance	biological_process	ITGAV;MERTK	2	0.127302
GO:0003951	NAD+ kinase activity	molecular_function	SPHK1;SPHK2	2	0.127302
GO:1903507	negative regulation of nucleic acid-templated transcription	biological_process	SCAI;TOB1	2	0.127302
GO:0010977	negative regulation of neuron projection development	biological_process	RAP1GAP2;TNFRSF8;VIM	3	0.127639
GO:0008150	biological_process	biological_process	PELI1;SACM1L;VIM	3	0.127639
GO:0004553	hydrolase activity, hydrolyzing O-glycosyl compounds	molecular_function	ENSBTAG00000012981;ENSBTAG00000015512;GUSB	3	0.127639
GO:0005575	cellular_component	cellular_component	MOCOS;PELI1;ST3GAL6	3	0.127639
GO:0004879	RNA polymerase II transcription factor activity, ligand-activated sequence-specific DNA binding	molecular_function	NR4A1;PPARA;PPARG	3	0.127639
GO:0045599	negative regulation of fat cell differentiation	biological_process	CCDC85B;INSIG1;TRIB2	3	0.127639
GO:0003161	cardiac conduction system development	biological_process	NRG1	1	0.128145
GO:0008823	cupric reductase activity	molecular_function	STEAP4	1	0.128145
GO:0008486	diphosphoinositol-polyphosphate diphosphatase activity	molecular_function	ENSBTAG00000010813	1	0.128145
GO:0003084	positive regulation of systemic arterial blood pressure	biological_process	SPX	1	0.128145
GO:0097237	cellular response to toxic substance	biological_process	ABTB2	1	0.128145
GO:0051250	negative regulation of lymphocyte activation	biological_process	MERTK	1	0.128145
GO:0004551	nucleotide diphosphatase activity	molecular_function	ENPP2	1	0.128145
GO:0008366	axon ensheathment	biological_process	NRG1	1	0.128145
GO:0006850	mitochondrial pyruvate transport	biological_process	MPC1	1	0.128145
GO:0070053	thrombospondin receptor activity	molecular_function	SDC4	1	0.128145
GO:0001787	natural killer cell proliferation	biological_process	SLAMF1	1	0.128145
GO:1902309	negative regulation of peptidyl-serine dephosphorylation	biological_process	SWAP70	1	0.128145
GO:0007296	vitellogenesis	biological_process	FOSL1	1	0.128145
GO:0008354	germ cell migration	biological_process	TGFBR1	1	0.128145
GO:0016321	female meiosis chromosome segregation	biological_process	PLK1	1	0.128145
GO:1902445	regulation of mitochondrial membrane permeability involved in programmed necrotic cell death	biological_process	PPIF	1	0.128145
GO:0010172	embryonic body morphogenesis	biological_process	CDON	1	0.128145
GO:1902186	regulation of viral release from host cell	biological_process	TRIM62	1	0.128145
GO:0021879	forebrain neuron differentiation	biological_process	CSF1R	1	0.128145
GO:0016684	oxidoreductase activity, acting on peroxide as acceptor	molecular_function	SESN2	1	0.128145
GO:0016595	glutamate binding	molecular_function	GCLC	1	0.128145
GO:0015288	porin activity	molecular_function	ENSBTAG00000014068	1	0.128145
GO:0046685	response to arsenic-containing substance	biological_process	GCLC	1	0.128145
GO:0019563	glycerol catabolic process	biological_process	ENSBTAG00000008124	1	0.128145
GO:0010760	negative regulation of macrophage chemotaxis	biological_process	STAP1	1	0.128145
GO:1905007	positive regulation of epithelial to mesenchymal transition involved in endocardial cushion formation	NA	TGFBR1	1	0.128145
GO:0007223	Wnt signaling pathway, calcium modulating pathway	biological_process	FZD4	1	0.128145
GO:0060416	response to growth hormone	biological_process	IGF-I	1	0.128145
GO:0006868	glutamine transport	biological_process	SLC38A1	1	0.128145
GO:1904694	negative regulation of vascular smooth muscle contraction	NA	DOCK5	1	0.128145
GO:0009266	response to temperature stimulus	biological_process	TRPV2	1	0.128145
GO:0010831	positive regulation of myotube differentiation	biological_process	MAPK14	1	0.128145
GO:1900195	positive regulation of oocyte maturation	biological_process	PTGS2	1	0.128145
GO:0048273	mitogen-activated protein kinase p38 binding	molecular_function	MAPK14	1	0.128145
GO:0022614	membrane to membrane docking	biological_process	ICAM1	1	0.128145
GO:0071801	regulation of podosome assembly	biological_process	SRC	1	0.128145
GO:0071679	commissural neuron axon guidance	biological_process	NRP1	1	0.128145
GO:0034431	bis(5'-adenosyl)-hexaphosphatase activity	molecular_function	ENSBTAG00000010813	1	0.128145
GO:0044242	cellular lipid catabolic process	biological_process	PNPLA2	1	0.128145
GO:0090526	regulation of gluconeogenesis involved in cellular glucose homeostasis	biological_process	SESN2	1	0.128145
GO:0051797	regulation of hair follicle development	biological_process	HPSE	1	0.128145
GO:0038085	vascular endothelial growth factor binding	molecular_function	NRP1	1	0.128145
GO:0031622	positive regulation of fever generation	biological_process	PTGS2	1	0.128145
GO:0016264	gap junction assembly	biological_process	GJB2	1	0.128145
GO:1903553	positive regulation of extracellular exosome assembly	biological_process	SDC4	1	0.128145
GO:0072606	interleukin-8 secretion	biological_process	NOS2	1	0.128145
GO:0004829	threonine-tRNA ligase activity	molecular_function	TARS2	1	0.128145
GO:0060385	axonogenesis involved in innervation	biological_process	NRP1	1	0.128145
GO:0051464	positive regulation of cortisol secretion	biological_process	GAL	1	0.128145
GO:0043219	lateral loop	cellular_component	STX4	1	0.128145
GO:0010998	regulation of translational initiation by eIF2 alpha phosphorylation	biological_process	EIF2AK2	1	0.128145
GO:0008228	opsonization	biological_process	PTX3	1	0.128145
GO:0098592	cytoplasmic side of apical plasma membrane	cellular_component	C2CD2L	1	0.128145
GO:0046624	sphingolipid transporter activity	molecular_function	SPNS1	1	0.128145
GO:0004559	alpha-mannosidase activity	molecular_function	MAN2A2	1	0.128145
GO:0002367	cytokine production involved in immune response	biological_process	MR1	1	0.128145
GO:0003254	regulation of membrane depolarization	biological_process	NEDD4L	1	0.128145
GO:0009313	oligosaccharide catabolic process	biological_process	NEU1	1	0.128145
GO:0031643	positive regulation of myelination	biological_process	NRG1	1	0.128145
GO:0009299	mRNA transcription	biological_process	EREG	1	0.128145
GO:0019770	IgG receptor activity	molecular_function	ENSBTAG00000002096	1	0.128145
GO:1901909	diadenosine hexaphosphate catabolic process	biological_process	ENSBTAG00000010813	1	0.128145
GO:0032872	regulation of stress-activated MAPK cascade	biological_process	PRDX1	1	0.128145
GO:0070433	negative regulation of nucleotide-binding oligomerization domain containing 2 signaling pathway	biological_process	TNFAIP3	1	0.128145
GO:0005001	transmembrane receptor protein tyrosine phosphatase activity	molecular_function	PTPN6	1	0.128145
GO:0090324	negative regulation of oxidative phosphorylation	biological_process	PPIF	1	0.128145
GO:0045621	positive regulation of lymphocyte differentiation	biological_process	NCKAP1L	1	0.128145
GO:0070671	response to interleukin-12	biological_process	RIPK2	1	0.128145
GO:0005384	manganese ion transmembrane transporter activity	molecular_function	SLC39A14	1	0.128145
GO:0051525	NFAT protein binding	molecular_function	MAPK14	1	0.128145
GO:0005896	interleukin-6 receptor complex	cellular_component	IL6R	1	0.128145
GO:0071947	protein deubiquitination involved in ubiquitin-dependent protein catabolic process	biological_process	TNFAIP3	1	0.128145
GO:0042345	regulation of NF-kappaB import into nucleus	biological_process	PRDX1	1	0.128145
GO:0021828	gonadotrophin-releasing hormone neuronal migration to the hypothalamus	biological_process	NRP1	1	0.128145
GO:0003854	3-beta-hydroxy-delta5-steroid dehydrogenase activity	molecular_function	HSD3B7	1	0.128145
GO:0001849	complement component C1q binding	molecular_function	PTX3	1	0.128145
GO:0002677	negative regulation of chronic inflammatory response	biological_process	TNFAIP3	1	0.128145
GO:0003223	ventricular compact myocardium morphogenesis	biological_process	TGFBR1	1	0.128145
GO:0017059	serine C-palmitoyltransferase complex	cellular_component	SPTSSA	1	0.128145
GO:0061181	regulation of chondrocyte development	biological_process	AXIN2	1	0.128145
GO:0061097	regulation of protein tyrosine kinase activity	biological_process	ENSBTAG00000009987	1	0.128145
GO:0035456	response to interferon-beta	biological_process	XAF1	1	0.128145
GO:0045415	negative regulation of interleukin-8 biosynthetic process	biological_process	KLF4	1	0.128145
GO:0055106	ubiquitin-protein transferase regulator activity	molecular_function	TRIB2	1	0.128145
GO:0002576	platelet degranulation	biological_process	PLEK	1	0.128145
GO:0097647	amylin receptor signaling pathway	biological_process	ADM	1	0.128145
GO:0001537	N-acetylgalactosamine 4-O-sulfotransferase activity	molecular_function	CHST11	1	0.128145
GO:0072537	fibroblast activation	biological_process	RGCC	1	0.128145
GO:0072378	blood coagulation, fibrin clot formation	biological_process	F13A1	1	0.128145
GO:0051702	interaction with symbiont	biological_process	FN1	1	0.128145
GO:0060054	positive regulation of epithelial cell proliferation involved in wound healing	biological_process	JAML	1	0.128145
GO:0010894	negative regulation of steroid biosynthetic process	biological_process	INSIG1	1	0.128145
GO:0002158	osteoclast proliferation	biological_process	CSF1	1	0.128145
GO:0060763	mammary duct terminal end bud growth	biological_process	CSF1	1	0.128145
GO:0071376	cellular response to corticotropin-releasing hormone stimulus	biological_process	NR4A1	1	0.128145
GO:0031092	platelet alpha granule membrane	cellular_component	SELP	1	0.128145
GO:0030200	heparan sulfate proteoglycan catabolic process	biological_process	HPSE	1	0.128145
GO:0034638	phosphatidylcholine catabolic process	biological_process	ENPP2	1	0.128145
GO:0050436	microfibril binding	molecular_function	LTBP2	1	0.128145
GO:0086036	regulation of cardiac muscle cell membrane potential	biological_process	SLC8B1	1	0.128145
GO:0006435	threonyl-tRNA aminoacylation	biological_process	TARS2	1	0.128145
GO:0000322	storage vacuole	cellular_component	STX4	1	0.128145
GO:0071787	endoplasmic reticulum tubular network formation	biological_process	RTN4	1	0.128145
GO:0006725	cellular aromatic compound metabolic process	biological_process	CYP1B1	1	0.128145
GO:1900625	positive regulation of monocyte aggregation	biological_process	CD44	1	0.128145
GO:0071224	cellular response to peptidoglycan	biological_process	RIPK2	1	0.128145
GO:2000347	positive regulation of hepatocyte proliferation	biological_process	TNFAIP3	1	0.128145
GO:0045722	positive regulation of gluconeogenesis	biological_process	PPARA	1	0.128145
GO:0052851	ferric-chelate reductase (NADPH) activity	molecular_function	STEAP4	1	0.128145
GO:0033010	paranodal junction	cellular_component	JAM3	1	0.128145
GO:0010742	macrophage derived foam cell differentiation	biological_process	PPARG	1	0.128145
GO:0035089	establishment of apical/basal cell polarity	biological_process	FSCN1	1	0.128145
GO:0048248	CXCR3 chemokine receptor binding	molecular_function	CXCL13	1	0.128145
GO:0047756	chondroitin 4-sulfotransferase activity	molecular_function	CHST11	1	0.128145
GO:0034432	bis(5'-adenosyl)-pentaphosphatase activity	molecular_function	ENSBTAG00000010813	1	0.128145
GO:0031281	positive regulation of cyclase activity	biological_process	MAPK14	1	0.128145
GO:0098636	protein complex involved in cell adhesion	cellular_component	CD80	1	0.128145
GO:0060534	trachea cartilage development	biological_process	RARG	1	0.128145
GO:0002292	T cell differentiation involved in immune response	biological_process	CLEC4D	1	0.128145
GO:0033088	negative regulation of immature T cell proliferation in thymus	biological_process	KIAA0922	1	0.128145
GO:1903375	facioacoustic ganglion development	biological_process	NRP1	1	0.128145
GO:1902361	mitochondrial pyruvate transmembrane transport	biological_process	MPC1	1	0.128145
GO:0061357	positive regulation of Wnt protein secretion	biological_process	WLS	1	0.128145
GO:0001922	B-1 B cell homeostasis	biological_process	TNFAIP3	1	0.128145
GO:0014904	myotube cell development	biological_process	IGF-I	1	0.128145
GO:1902287	semaphorin-plexin signaling pathway involved in axon guidance	biological_process	NRP1	1	0.128145
GO:2001013	epithelial cell proliferation involved in renal tubule morphogenesis	biological_process	MEF2C	1	0.128145
GO:0003100	regulation of systemic arterial blood pressure by endothelin	biological_process	EDN1	1	0.128145
GO:0002232	leukocyte chemotaxis involved in inflammatory response	biological_process	SLAMF1	1	0.128145
GO:0015186	L-glutamine transmembrane transporter activity	molecular_function	SLC38A1	1	0.128145
GO:0019079	viral genome replication	biological_process	GRK2	1	0.128145
GO:0072102	glomerulus morphogenesis	biological_process	MEF2C	1	0.128145
GO:0001878	response to yeast	biological_process	PTX3	1	0.128145
GO:0032937	SREBP-SCAP-Insig complex	cellular_component	INSIG1	1	0.128145
GO:0051918	negative regulation of fibrinolysis	biological_process	THBS1	1	0.128145
GO:0044208	'de novo' AMP biosynthetic process	biological_process	ADSS	1	0.128145
GO:0060998	regulation of dendritic spine development	biological_process	MEF2C	1	0.128145
GO:0046688	response to copper ion	biological_process	IL1A	1	0.128145
GO:0060740	prostate gland epithelium morphogenesis	biological_process	RARG	1	0.128145
GO:0009268	response to pH	biological_process	HVCN1	1	0.128145
GO:0046061	dATP catabolic process	biological_process	SAMHD1	1	0.128145
GO:0006290	pyrimidine dimer repair	biological_process	DDB2	1	0.128145
GO:0070327	thyroid hormone transport	biological_process	SLCO4A1	1	0.128145
GO:0015349	thyroid hormone transmembrane transporter activity	molecular_function	SLCO4A1	1	0.128145
GO:0032800	receptor biosynthetic process	biological_process	IL10	1	0.128145
GO:2000503	positive regulation of natural killer cell chemotaxis	biological_process	CCL4	1	0.128145
GO:0014894	response to denervation involved in regulation of muscle adaptation	biological_process	FBXO32	1	0.128145
GO:0006657	CDP-choline pathway	biological_process	CHPT1	1	0.128145
GO:0007084	mitotic nuclear envelope reassembly	biological_process	ANKLE2	1	0.128145
GO:0009115	xanthine catabolic process	biological_process	XDH	1	0.128145
GO:0002904	positive regulation of B cell apoptotic process	biological_process	IL10	1	0.128145
GO:0045762	positive regulation of adenylate cyclase activity	biological_process	WFS1	1	0.128145
GO:0061732	mitochondrial acetyl-CoA biosynthetic process from pyruvate	NA	MPC1	1	0.128145
GO:0042921	glucocorticoid receptor signaling pathway	biological_process	NR3C1	1	0.128145
GO:1902626	assembly of large subunit precursor of preribosome	biological_process	ENSBTAG00000011263	1	0.128145
GO:0006102	isocitrate metabolic process	biological_process	IDH2	1	0.128145
GO:0030947	regulation of vascular endothelial growth factor receptor signaling pathway	biological_process	FZD4	1	0.128145
GO:0046813	receptor-mediated virion attachment to host cell	biological_process	ICAM1	1	0.128145
GO:0033194	response to hydroperoxide	biological_process	STX4	1	0.128145
GO:0032651	regulation of interleukin-1 beta production	biological_process	SPHK1	1	0.128145
GO:0019853	L-ascorbic acid biosynthetic process	biological_process	AKR1A1	1	0.128145
GO:2000172	regulation of branching morphogenesis of a nerve	biological_process	RTN4	1	0.128145
GO:0050689	negative regulation of defense response to virus by host	biological_process	IFIT1	1	0.128145
GO:0004854	xanthine dehydrogenase activity	molecular_function	XDH	1	0.128145
GO:1901911	adenosine 5'-(hexahydrogen pentaphosphate) catabolic process	biological_process	ENSBTAG00000010813	1	0.128145
GO:0030644	cellular chloride ion homeostasis	biological_process	CKB	1	0.128145
GO:0000298	endopolyphosphatase activity	molecular_function	ENSBTAG00000010813	1	0.128145
GO:0010956	negative regulation of calcidiol 1-monooxygenase activity	biological_process	CYP27B1	1	0.128145
GO:0006027	glycosaminoglycan catabolic process	biological_process	GUSB	1	0.128145
GO:0055056	D-glucose transmembrane transporter activity	molecular_function	ENSBTAG00000004556	1	0.128145
GO:0032226	positive regulation of synaptic transmission, dopaminergic	biological_process	ARRB2	1	0.128145
GO:0002068	glandular epithelial cell development	biological_process	RARG	1	0.128145
GO:0035630	bone mineralization involved in bone maturation	biological_process	IGF-I	1	0.128145
GO:0060544	regulation of necroptotic process	biological_process	CFLAR	1	0.128145
GO:1901907	diadenosine pentaphosphate catabolic process	biological_process	ENSBTAG00000010813	1	0.128145
GO:0051549	positive regulation of keratinocyte migration	biological_process	HBEGF	1	0.128145
GO:0046538	2,3-bisphosphoglycerate-dependent phosphoglycerate mutase activity	molecular_function	PGAM1	1	0.128145
GO:0002730	regulation of dendritic cell cytokine production	biological_process	TLR3	1	0.128145
GO:0002265	astrocyte activation involved in immune response	biological_process	LRP1	1	0.128145
GO:0019287	isopentenyl diphosphate biosynthetic process, mevalonate pathway	biological_process	MVD	1	0.128145
GO:0038127	ERBB signaling pathway	biological_process	NRG1	1	0.128145
GO:0046887	positive regulation of hormone secretion	biological_process	EDN1	1	0.128145
GO:0071253	connexin binding	molecular_function	SRC	1	0.128145
GO:0097374	sensory neuron axon guidance	biological_process	NRP1	1	0.128145
GO:0014826	vein smooth muscle contraction	biological_process	EDN1	1	0.128145
GO:0045588	positive regulation of gamma-delta T cell differentiation	biological_process	NCKAP1L	1	0.128145
GO:0032946	positive regulation of mononuclear cell proliferation	biological_process	CSF1	1	0.128145
GO:1902261	positive regulation of delayed rectifier potassium channel activity	biological_process	AKAP6	1	0.128145
GO:0070569	uridylyltransferase activity	molecular_function	UAP1	1	0.128145
GO:0060333	interferon-gamma-mediated signaling pathway	biological_process	IRF1	1	0.128145
GO:0071543	diphosphoinositol polyphosphate metabolic process	biological_process	ENSBTAG00000010813	1	0.128145
GO:0097006	regulation of plasma lipoprotein particle levels	biological_process	LPCAT3	1	0.128145
GO:0051707	response to other organism	biological_process	WIPF1	1	0.128145
GO:0060850	regulation of transcription involved in cell fate commitment	biological_process	PPARG	1	0.128145
GO:1903984	positive regulation of TRAIL-activated apoptotic signaling pathway	NA	ATF3	1	0.128145
GO:0031702	type 1 angiotensin receptor binding	molecular_function	GNA13	1	0.128145
GO:0005025	transforming growth factor beta receptor activity, type I	molecular_function	TGFBR1	1	0.128145
GO:0038165	oncostatin-M-mediated signaling pathway	biological_process	OSM	1	0.128145
GO:0004758	serine C-palmitoyltransferase activity	molecular_function	SPTSSA	1	0.128145
GO:0070110	ciliary neurotrophic factor receptor complex	cellular_component	IL6R	1	0.128145
GO:0035166	post-embryonic hemopoiesis	biological_process	KLF4	1	0.128145
GO:0031417	NatC complex	cellular_component	NAA30	1	0.128145
GO:0061469	regulation of type B pancreatic cell proliferation	biological_process	NR4A1	1	0.128145
GO:0014807	regulation of somitogenesis	biological_process	LFNG	1	0.128145
GO:0048842	positive regulation of axon extension involved in axon guidance	biological_process	NRP1	1	0.128145
GO:0035519	protein K29-linked ubiquitination	biological_process	ITCH	1	0.128145
GO:0005176	ErbB-2 class receptor binding	molecular_function	NRG1	1	0.128145
GO:0034123	positive regulation of toll-like receptor signaling pathway	biological_process	TLR3	1	0.128145
GO:0106003	amyloid-beta complex	NA	FZD4	1	0.128145
GO:0002248	connective tissue replacement involved in inflammatory response wound healing	biological_process	IL1A	1	0.128145
GO:0018119	peptidyl-cysteine S-nitrosylation	biological_process	NOS2	1	0.128145
GO:0090272	negative regulation of fibroblast growth factor production	biological_process	RGCC	1	0.128145
GO:0004802	transketolase activity	molecular_function	TKT	1	0.128145
GO:0032541	cortical endoplasmic reticulum	cellular_component	C2CD2L	1	0.128145
GO:0006562	proline catabolic process	biological_process	DAO	1	0.128145
GO:0050856	regulation of T cell receptor signaling pathway	biological_process	MALT1	1	0.128145
GO:0005432	calcium:sodium antiporter activity	molecular_function	SLC8B1	1	0.128145
GO:0042304	regulation of fatty acid biosynthetic process	biological_process	ENSBTAG00000011263	1	0.128145
GO:0008379	thioredoxin peroxidase activity	molecular_function	PRDX1	1	0.128145
GO:0006384	transcription initiation from RNA polymerase III promoter	biological_process	GTF3C1	1	0.128145
GO:0050847	progesterone receptor signaling pathway	biological_process	SRC	1	0.128145
GO:0004897	ciliary neurotrophic factor receptor activity	molecular_function	IL6R	1	0.128145
GO:0021637	trigeminal nerve structural organization	biological_process	NRP1	1	0.128145
GO:0055098	response to low-density lipoprotein particle	biological_process	PPARG	1	0.128145
GO:0043125	ErbB-3 class receptor binding	molecular_function	NRG1	1	0.128145
GO:0043949	regulation of cAMP-mediated signaling	biological_process	PDE4A	1	0.128145
GO:0042359	vitamin D metabolic process	biological_process	CYP27B1	1	0.128145
GO:0031424	keratinization	biological_process	KRT17	1	0.128145
GO:0006203	dGTP catabolic process	biological_process	SAMHD1	1	0.128145
GO:0002669	positive regulation of T cell anergy	biological_process	ITCH	1	0.128145
GO:0090140	regulation of mitochondrial fission	biological_process	STAT2	1	0.128145
GO:0035426	extracellular matrix-cell signaling	biological_process	FZD4	1	0.128145
GO:0005960	glycine cleavage complex	cellular_component	ENSBTAG00000046345	1	0.128145
GO:0014070	response to organic cyclic compound	biological_process	CD83	1	0.128145
GO:0044378	non-sequence-specific DNA binding, bending	molecular_function	HMGB2	1	0.128145
GO:0034140	negative regulation of toll-like receptor 3 signaling pathway	biological_process	TNFAIP3	1	0.128145
GO:0010574	regulation of vascular endothelial growth factor production	biological_process	CCL2	1	0.128145
GO:2001016	positive regulation of skeletal muscle cell differentiation	biological_process	MEF2C	1	0.128145
GO:0000054	ribosomal subunit export from nucleus	biological_process	ENSBTAG00000011263	1	0.128145
GO:0045927	positive regulation of growth	biological_process	WFS1	1	0.128145
GO:0030011	maintenance of cell polarity	biological_process	NCKAP1L	1	0.128145
GO:0070884	regulation of calcineurin-NFAT signaling cascade	biological_process	RCAN1	1	0.128145
GO:0019767	IgE receptor activity	molecular_function	ENSBTAG00000002096	1	0.128145
GO:0045590	negative regulation of regulatory T cell differentiation	biological_process	IRF1	1	0.128145
GO:0050692	DBD domain binding	molecular_function	PPARG	1	0.128145
GO:0051602	response to electrical stimulus	biological_process	IGF-I	1	0.128145
GO:1902219	negative regulation of intrinsic apoptotic signaling pathway in response to osmotic stress	biological_process	PTGS2	1	0.128145
GO:0097367	carbohydrate derivative binding	molecular_function	GFPT2	1	0.128145
GO:0031021	interphase microtubule organizing center	cellular_component	WDR60	1	0.128145
GO:0030818	negative regulation of cAMP biosynthetic process	biological_process	EDN1	1	0.128145
GO:0046947	hydroxylysine biosynthetic process	biological_process	PLOD1	1	0.128145
GO:0006564	L-serine biosynthetic process	biological_process	PSAT1	1	0.128145
GO:0000814	ESCRT II complex	cellular_component	VPS36	1	0.128145
GO:0060124	positive regulation of growth hormone secretion	biological_process	SERP1	1	0.128145
GO:0050859	negative regulation of B cell receptor signaling pathway	biological_process	PTPN6	1	0.128145
GO:0019166	trans-2-enoyl-CoA reductase (NADPH) activity	molecular_function	DECR2	1	0.128145
GO:0008475	procollagen-lysine 5-dioxygenase activity	molecular_function	PLOD1	1	0.128145
GO:0032042	mitochondrial DNA metabolic process	biological_process	SESN2	1	0.128145
GO:0090400	stress-induced premature senescence	biological_process	MAPK14	1	0.128145
GO:0030823	regulation of cGMP metabolic process	biological_process	THBS1	1	0.128145
GO:0018406	protein C-linked glycosylation via 2'-alpha-mannosyl-L-tryptophan	biological_process	DPY19L3	1	0.128145
GO:1990254	keratin filament binding	molecular_function	VIM	1	0.128145
GO:0061333	renal tubule morphogenesis	biological_process	MEF2C	1	0.128145
GO:0002291	T cell activation via T cell receptor contact with antigen bound to MHC molecule on antigen presenting cell	biological_process	ICAM1	1	0.128145
GO:0071374	cellular response to parathyroid hormone stimulus	biological_process	MEF2C	1	0.128145
GO:0070294	renal sodium ion absorption	biological_process	MAGED2	1	0.128145
GO:1901031	regulation of response to reactive oxygen species	biological_process	SESN2	1	0.128145
GO:0030835	negative regulation of actin filament depolymerization	biological_process	SWAP70	1	0.128145
GO:0006468	protein phosphorylation	biological_process	ADAM10;CDK2;CSF1R;CSK;EIF2AK2;FLT1;FLT3;FNIP2;GRK2;KSR1;LIMK2;MAP3K1;MAP3K3;MAPK12;MAPK14;MERTK;PIM1;PLK1;PLK2;RIPK2;RPS6KA1;SCYL1;SGK1;SRC;STK17A;STK17B;TGFBR1;TRPM6	28	0.131002
GO:0004672	protein kinase activity	molecular_function	CDK2;CSF1R;CSK;EIF2AK2;FLT1;FLT3;GRK2;KSR1;LIMK2;MAP3K1;MAP3K3;MAPK12;MAPK14;MERTK;PIM1;PLK1;PLK2;RIPK2;RPS6KA1;SCYL1;SGK1;SRC;STK17A;STK17B;TGFBR1	25	0.131737
GO:0019003	GDP binding	molecular_function	RAB5B;RHOB;RRAGC;RRAGD	4	0.132183
GO:0005811	lipid particle	cellular_component	ACSL4;HSD17B11;PNPLA2;SPART	4	0.132183
GO:0050727	regulation of inflammatory response	biological_process	BST1;ENSBTAG00000020535;IL1R1;TNFAIP3	4	0.132183
GO:0003712	transcription cofactor activity	molecular_function	Mail;NRG1;PHF21A;ZMYND8	4	0.132183
GO:0009791	post-embryonic development	biological_process	CHST11;INPPL1;PLAGL2;SERP1;TGFBR1	5	0.135983
GO:0007173	epidermal growth factor receptor signaling pathway	biological_process	EREG;HBEGF;SRC	3	0.13791
GO:0071407	cellular response to organic cyclic compound	biological_process	CCL2;CYP1B1;TMEM173	3	0.13791
GO:0042552	myelination	biological_process	EGR2;ENSBTAG00000012981;JAM3	3	0.13791
GO:0043433	negative regulation of sequence-specific DNA binding transcription factor activity	biological_process	EZH2;KLF4;PIM1;WFS1	4	0.140283
GO:0043234	protein complex	cellular_component	ATP1A1;DDB2;GCH1;GPSM2;HMGB2;KSR1;MALT1;MEF2C;MIER2;MREG;NR3C1;PLCB3;POLB;PPARG;PTPN6;RIPK2;SASH1;STAP1;VCL	19	0.140487
GO:0010629	negative regulation of gene expression	biological_process	HMGB2;INPPL1;ITGB8;KLF4;MEF2C;NOS2;RBL1;XDH	8	0.142534
GO:1900182	positive regulation of protein localization to nucleus	biological_process	SESN2;SRC	2	0.14273
GO:0070372	regulation of ERK1 and ERK2 cascade	biological_process	FN1;PTPN6	2	0.14273
GO:0030220	platelet formation	biological_process	MEF2C;PTPN6	2	0.14273
GO:0045429	positive regulation of nitric oxide biosynthetic process	biological_process	KLF4;PTX3	2	0.14273
GO:0035855	megakaryocyte development	biological_process	PIP4K2A;PTPN6	2	0.14273
GO:0070371	ERK1 and ERK2 cascade	biological_process	IGF-I;ITGAV	2	0.14273
GO:0016409	palmitoyltransferase activity	molecular_function	ZDHHC14;ZDHHC16	2	0.14273
GO:0048662	negative regulation of smooth muscle cell proliferation	biological_process	PPARG;TNFAIP3	2	0.14273
GO:0070498	interleukin-1-mediated signaling pathway	biological_process	IL1A;IL1R1	2	0.14273
GO:0070530	K63-linked polyubiquitin binding	molecular_function	SQSTM1;TNFAIP3	2	0.14273
GO:0030099	myeloid cell differentiation	biological_process	CLEC5A;TET2	2	0.14273
GO:0050870	positive regulation of T cell activation	biological_process	CCL2;MALT1	2	0.14273
GO:0022891	substrate-specific transmembrane transporter activity	molecular_function	ENSBTAG00000004556;SLC2A9	2	0.14273
GO:0006694	steroid biosynthetic process	biological_process	HSD3B7;MVD	2	0.14273
GO:0005540	hyaluronic acid binding	molecular_function	CD44;VCAN	2	0.14273
GO:0045672	positive regulation of osteoclast differentiation	biological_process	CSF1;FOS	2	0.14273
GO:0051721	protein phosphatase 2A binding	molecular_function	ANKLE2;SPHK1	2	0.14273
GO:0046329	negative regulation of JNK cascade	biological_process	DUSP3;ITCH	2	0.14273
GO:0002230	positive regulation of defense response to virus by host	biological_process	ENSBTAG00000020535;TMEM173	2	0.14273
GO:0032735	positive regulation of interleukin-12 production	biological_process	CD40;TLR3	2	0.14273
GO:0008324	cation transmembrane transporter activity	molecular_function	KCNT1;SLC30A4	2	0.14273
GO:0002040	sprouting angiogenesis	biological_process	NRP1;THBS1	2	0.14273
GO:0030027	lamellipodium	cellular_component	ARHGAP31;CCDC88A;FGD4;FSCN1;MYO1G;SLC39A14;STX4	7	0.142858
GO:0042787	protein ubiquitination involved in ubiquitin-dependent protein catabolic process	biological_process	ABTB2;ITCH;NEDD4L;RNF125;RNF145;RNF19A;RNF19B	7	0.142858
GO:0001102	RNA polymerase II activating transcription factor binding	molecular_function	BHLHE41;EGR2;FOS	3	0.148451
GO:0051496	positive regulation of stress fiber assembly	biological_process	GPR65;RGCC;TGFBR1	3	0.148451
GO:0050790	regulation of catalytic activity	biological_process	CTSB;GPSM2;MTMR12;RCAN1;SLAMF1	5	0.157004
GO:0007179	transforming growth factor beta receptor signaling pathway	biological_process	ARRB2;FOS;SRC;TGFBR1	4	0.157049
GO:0034612	response to tumor necrosis factor	biological_process	ADAM10;GCH1	2	0.158523
GO:0048844	artery morphogenesis	biological_process	NRP1;TGFBR1	2	0.158523
GO:0018345	protein palmitoylation	biological_process	ZDHHC14;ZDHHC16	2	0.158523
GO:0001782	B cell homeostasis	biological_process	MEF2C;NCKAP1L	2	0.158523
GO:0004712	protein serine/threonine/tyrosine kinase activity	molecular_function	RPS6KA1;SGK1	2	0.158523
GO:0031295	T cell costimulation	biological_process	CD80;TNFSF14	2	0.158523
GO:0007585	respiratory gaseous exchange	biological_process	CHST11;EDN1	2	0.158523
GO:0051443	positive regulation of ubiquitin-protein transferase activity	biological_process	ARRDC3;PLK1	2	0.158523
GO:0042098	T cell proliferation	biological_process	MALT1;RIPK2	2	0.158523
GO:0001895	retina homeostasis	biological_process	LYZ;PRDX1	2	0.158523
GO:0006882	cellular zinc ion homeostasis	biological_process	ENSBTAG00000023659;SLC39A14	2	0.158523
GO:0042100	B cell proliferation	biological_process	IL7R;MEF2C	2	0.158523
GO:0042326	negative regulation of phosphorylation	biological_process	ANKLE2;STAP1	2	0.158523
GO:0030162	regulation of proteolysis	biological_process	ABTB2;PLAUR	2	0.158523
GO:0003727	single-stranded RNA binding	molecular_function	DHX58;SUPT4H1;TLR7	3	0.159242
GO:0010466	negative regulation of peptidase activity	biological_process	ECM1;ENSBTAG00000039446;TFPI2	3	0.159242
GO:0009967	positive regulation of signal transduction	biological_process	SH2B3;SHF;SLA	3	0.159242
GO:0071456	cellular response to hypoxia	biological_process	ADAM8;PTGS2;RGCC;VASN	4	0.165699
GO:0005770	late endosome	cellular_component	OSBPL1A;RASGEF1B;RHOB;SLC30A4;SRC;VPS36	6	0.166202
GO:0002456	T cell mediated immunity	biological_process	MYO1G	1	0.167107
GO:0032020	ISG15-protein conjugation	biological_process	HERC5	1	0.167107
GO:0016668	oxidoreductase activity, acting on a sulfur group of donors, NAD(P) as acceptor	molecular_function	TXNRD1	1	0.167107
GO:0007217	tachykinin receptor signaling pathway	biological_process	GRK2	1	0.167107
GO:0033299	secretion of lysosomal enzymes	biological_process	BLOC1S6	1	0.167107
GO:1901166	neural crest cell migration involved in autonomic nervous system development	biological_process	NRP1	1	0.167107
GO:0046790	virion binding	molecular_function	PTX3	1	0.167107
GO:0030151	molybdenum ion binding	molecular_function	MOCOS	1	0.167107
GO:0043631	RNA polyadenylation	biological_process	PAPD4	1	0.167107
GO:0061635	regulation of protein complex stability	biological_process	SQSTM1	1	0.167107
GO:0033629	negative regulation of cell adhesion mediated by integrin	biological_process	CYP1B1	1	0.167107
GO:0097472	cyclin-dependent protein kinase activity	molecular_function	CDK2	1	0.167107
GO:0060363	cranial suture morphogenesis	biological_process	INSIG1	1	0.167107
GO:1904504	positive regulation of lipophagy	NA	SESN2	1	0.167107
GO:2000623	negative regulation of nuclear-transcribed mRNA catabolic process, nonsense-mediated decay	biological_process	DHX34	1	0.167107
GO:0060761	negative regulation of response to cytokine stimulus	biological_process	KLF4	1	0.167107
GO:0070837	dehydroascorbic acid transport	biological_process	ENSBTAG00000004556	1	0.167107
GO:0048608	reproductive structure development	biological_process	RARG	1	0.167107
GO:1902285	semaphorin-plexin signaling pathway involved in neuron projection guidance	biological_process	NRP1	1	0.167107
GO:0036486	ventral trunk neural crest cell migration	biological_process	NRP1	1	0.167107
GO:1904778	positive regulation of protein localization to cell cortex	NA	GPSM2	1	0.167107
GO:0004427	inorganic diphosphatase activity	molecular_function	PPA1	1	0.167107
GO:0005243	gap junction channel activity	molecular_function	GJB2	1	0.167107
GO:0055012	ventricular cardiac muscle cell differentiation	biological_process	MEF2C	1	0.167107
GO:0051963	regulation of synapse assembly	biological_process	MEF2C	1	0.167107
GO:0032392	DNA geometric change	biological_process	HMGB2	1	0.167107
GO:0030856	regulation of epithelial cell differentiation	biological_process	XDH	1	0.167107
GO:0036006	cellular response to macrophage colony-stimulating factor stimulus	biological_process	CSF1R	1	0.167107
GO:0043008	ATP-dependent protein binding	molecular_function	PLK2	1	0.167107
GO:0005078	MAP-kinase scaffold activity	molecular_function	KSR1	1	0.167107
GO:0045627	positive regulation of T-helper 1 cell differentiation	biological_process	RIPK2	1	0.167107
GO:0010637	negative regulation of mitochondrial fusion	biological_process	VAT1	1	0.167107
GO:0004111	creatine kinase activity	molecular_function	CKB	1	0.167107
GO:0044194	cytolytic granule	cellular_component	RNF19B	1	0.167107
GO:0051712	positive regulation of killing of cells of other organism	biological_process	NOS2	1	0.167107
GO:0043456	regulation of pentose-phosphate shunt	biological_process	PGAM1	1	0.167107
GO:2000774	positive regulation of cellular senescence	biological_process	YPEL3	1	0.167107
GO:0060043	regulation of cardiac muscle cell proliferation	biological_process	TGFBR1	1	0.167107
GO:0030061	mitochondrial crista	cellular_component	SLC8B1	1	0.167107
GO:1900747	negative regulation of vascular endothelial growth factor signaling pathway	biological_process	XDH	1	0.167107
GO:0070245	positive regulation of thymocyte apoptotic process	biological_process	ADAM8	1	0.167107
GO:0002725	negative regulation of T cell cytokine production	biological_process	SLAMF1	1	0.167107
GO:0044295	axonal growth cone	cellular_component	TRPV2	1	0.167107
GO:0042136	neurotransmitter biosynthetic process	biological_process	DAGLB	1	0.167107
GO:0051900	regulation of mitochondrial depolarization	biological_process	GCLC	1	0.167107
GO:0070120	ciliary neurotrophic factor-mediated signaling pathway	biological_process	IL6R	1	0.167107
GO:0061551	trigeminal ganglion development	biological_process	NRP1	1	0.167107
GO:0006167	AMP biosynthetic process	biological_process	ADSS	1	0.167107
GO:0061037	negative regulation of cartilage development	biological_process	RARG	1	0.167107
GO:0009019	tRNA (guanine-N1-)-methyltransferase activity	molecular_function	TRMT10B	1	0.167107
GO:0010888	negative regulation of lipid storage	biological_process	ITGAV	1	0.167107
GO:0036477	somatodendritic compartment	cellular_component	STX4	1	0.167107
GO:0046040	IMP metabolic process	biological_process	ADSS	1	0.167107
GO:0048843	negative regulation of axon extension involved in axon guidance	biological_process	NRP1	1	0.167107
GO:0071421	manganese ion transmembrane transport	biological_process	SLC39A14	1	0.167107
GO:0033691	sialic acid binding	molecular_function	SELP	1	0.167107
GO:0045064	T-helper 2 cell differentiation	biological_process	BATF	1	0.167107
GO:0051081	nuclear envelope disassembly	biological_process	PLK1	1	0.167107
GO:0033300	dehydroascorbic acid transporter activity	molecular_function	ENSBTAG00000004556	1	0.167107
GO:0032713	negative regulation of interleukin-4 production	biological_process	CD83	1	0.167107
GO:0042030	ATPase inhibitor activity	molecular_function	FNIP2	1	0.167107
GO:1904754	positive regulation of vascular associated smooth muscle cell migration	NA	DOCK5	1	0.167107
GO:1902714	negative regulation of interferon-gamma secretion	biological_process	SLAMF1	1	0.167107
GO:0050687	negative regulation of defense response to virus	biological_process	ITCH	1	0.167107
GO:0097208	alveolar lamellar body	cellular_component	NAPSA	1	0.167107
GO:0034061	DNA polymerase activity	molecular_function	POLB	1	0.167107
GO:0048644	muscle organ morphogenesis	biological_process	SERP1	1	0.167107
GO:0014902	myotube differentiation	biological_process	MEF2C	1	0.167107
GO:0030274	LIM domain binding	molecular_function	RIPK2	1	0.167107
GO:0031465	Cul4B-RING E3 ubiquitin ligase complex	cellular_component	DDB2	1	0.167107
GO:0039534	negative regulation of MDA-5 signaling pathway	biological_process	DHX58	1	0.167107
GO:0003708	retinoic acid receptor activity	molecular_function	RARG	1	0.167107
GO:0097490	sympathetic neuron projection extension	biological_process	NRP1	1	0.167107
GO:0009838	abscission	biological_process	SPART	1	0.167107
GO:0036091	positive regulation of transcription from RNA polymerase II promoter in response to oxidative stress	biological_process	SESN2	1	0.167107
GO:0038132	neuregulin binding	molecular_function	ITGAV	1	0.167107
GO:0035749	myelin sheath adaxonal region	cellular_component	STX4	1	0.167107
GO:0070307	lens fiber cell development	biological_process	VIM	1	0.167107
GO:0046822	regulation of nucleocytoplasmic transport	biological_process	MX2	1	0.167107
GO:0010863	positive regulation of phospholipase C activity	biological_process	FLT1	1	0.167107
GO:0051255	spindle midzone assembly	biological_process	CCDC69	1	0.167107
GO:0035336	long-chain fatty-acyl-CoA metabolic process	biological_process	FAR1	1	0.167107
GO:0002740	negative regulation of cytokine secretion involved in immune response	biological_process	IL10	1	0.167107
GO:1900246	positive regulation of RIG-I signaling pathway	biological_process	DHX58	1	0.167107
GO:1902715	positive regulation of interferon-gamma secretion	biological_process	SLAMF1	1	0.167107
GO:1901380	negative regulation of potassium ion transmembrane transport	biological_process	NEDD4L	1	0.167107
GO:0047184	1-acylglycerophosphocholine O-acyltransferase activity	molecular_function	LPCAT3	1	0.167107
GO:0043570	maintenance of DNA repeat elements	biological_process	AXIN2	1	0.167107
GO:0050965	detection of temperature stimulus involved in sensory perception of pain	biological_process	LXN	1	0.167107
GO:0003836	beta-galactoside (CMP) alpha-2,3-sialyltransferase activity	molecular_function	ST3GAL2	1	0.167107
GO:0005024	transforming growth factor beta-activated receptor activity	molecular_function	TGFBR1	1	0.167107
GO:0042567	insulin-like growth factor ternary complex	cellular_component	IGF-I	1	0.167107
GO:0035173	histone kinase activity	molecular_function	CDK2	1	0.167107
GO:0006664	glycolipid metabolic process	biological_process	ST3GAL6	1	0.167107
GO:0048762	mesenchymal cell differentiation	biological_process	TGFBR1	1	0.167107
GO:0004694	eukaryotic translation initiation factor 2alpha kinase activity	molecular_function	EIF2AK2	1	0.167107
GO:0004652	polynucleotide adenylyltransferase activity	molecular_function	PAPD4	1	0.167107
GO:0032584	growth cone membrane	cellular_component	TRPV2	1	0.167107
GO:2000121	regulation of removal of superoxide radicals	biological_process	GCH1	1	0.167107
GO:0060017	parathyroid gland development	biological_process	TGFBR1	1	0.167107
GO:0045545	syndecan binding	molecular_function	HPSE	1	0.167107
GO:0042448	progesterone metabolic process	biological_process	DHRS9	1	0.167107
GO:0043652	engulfment of apoptotic cell	biological_process	THBS1	1	0.167107
GO:0008308	voltage-gated anion channel activity	molecular_function	ENSBTAG00000014068	1	0.167107
GO:0071394	cellular response to testosterone stimulus	biological_process	SPP1	1	0.167107
GO:0050833	pyruvate transmembrane transporter activity	molecular_function	MPC1	1	0.167107
GO:0040036	regulation of fibroblast growth factor receptor signaling pathway	biological_process	DUSP6	1	0.167107
GO:0098706	ferric iron import across plasma membrane	biological_process	STEAP4	1	0.167107
GO:0007386	compartment pattern specification	biological_process	LFNG	1	0.167107
GO:0035509	negative regulation of myosin-light-chain-phosphatase activity	biological_process	NCKAP1L	1	0.167107
GO:0070100	negative regulation of chemokine-mediated signaling pathway	biological_process	PADI2	1	0.167107
GO:0030223	neutrophil differentiation	biological_process	CSF3	1	0.167107
GO:2000427	positive regulation of apoptotic cell clearance	biological_process	CCL2	1	0.167107
GO:0007263	nitric oxide mediated signal transduction	biological_process	ENSBTAG00000023659	1	0.167107
GO:0008611	ether lipid biosynthetic process	biological_process	FAR1	1	0.167107
GO:0097100	supercoiled DNA binding	molecular_function	HMGB2	1	0.167107
GO:0071953	elastic fiber	cellular_component	LTBP2	1	0.167107
GO:0019960	C-X3-C chemokine binding	molecular_function	ITGAV	1	0.167107
GO:1904798	positive regulation of core promoter binding	NA	KLF4	1	0.167107
GO:0045602	negative regulation of endothelial cell differentiation	biological_process	XDH	1	0.167107
GO:0045835	negative regulation of meiotic nuclear division	biological_process	OSM	1	0.167107
GO:0015036	disulfide oxidoreductase activity	molecular_function	TXNL1	1	0.167107
GO:0045650	negative regulation of macrophage differentiation	biological_process	C1QC	1	0.167107
GO:1901017	negative regulation of potassium ion transmembrane transporter activity	biological_process	NEDD4L	1	0.167107
GO:0014816	skeletal muscle satellite cell differentiation	biological_process	CDON	1	0.167107
GO:0000942	condensed nuclear chromosome outer kinetochore	cellular_component	PLK1	1	0.167107
GO:0019863	IgE binding	molecular_function	LGALS3	1	0.167107
GO:0019953	sexual reproduction	biological_process	ENSBTAG00000012981	1	0.167107
GO:0097491	sympathetic neuron projection guidance	biological_process	NRP1	1	0.167107
GO:0001957	intramembranous ossification	biological_process	AXIN2	1	0.167107
GO:0046321	positive regulation of fatty acid oxidation	biological_process	PPARA	1	0.167107
GO:0046415	urate metabolic process	biological_process	SLC2A9	1	0.167107
GO:0051223	regulation of protein transport	biological_process	GAPVD1	1	0.167107
GO:0031987	locomotion involved in locomotory behavior	biological_process	FZD4	1	0.167107
GO:0010748	negative regulation of plasma membrane long-chain fatty acid transport	biological_process	THBS1	1	0.167107
GO:0048671	negative regulation of collateral sprouting	biological_process	IFRD1	1	0.167107
GO:0045793	positive regulation of cell size	biological_process	EDN1	1	0.167107
GO:0019208	phosphatase regulator activity	molecular_function	MTMR12	1	0.167107
GO:0035325	Toll-like receptor binding	molecular_function	UNC93B1	1	0.167107
GO:0060956	endocardial cell differentiation	biological_process	NRG1	1	0.167107
GO:0015871	choline transport	biological_process	SEC14L1	1	0.167107
GO:0036035	osteoclast development	biological_process	SRC	1	0.167107
GO:0055069	zinc ion homeostasis	biological_process	SLC30A4	1	0.167107
GO:0003406	retinal pigment epithelium development	biological_process	RARG	1	0.167107
GO:0048680	positive regulation of axon regeneration	biological_process	SCARF1	1	0.167107
GO:0048312	intracellular distribution of mitochondria	biological_process	CLUH	1	0.167107
GO:0019464	glycine decarboxylation via glycine cleavage system	biological_process	ENSBTAG00000046345	1	0.167107
GO:1901991	negative regulation of mitotic cell cycle phase transition	biological_process	RGCC	1	0.167107
GO:0016857	racemase and epimerase activity, acting on carbohydrates and derivatives	molecular_function	GALE	1	0.167107
GO:0010898	positive regulation of triglyceride catabolic process	biological_process	PNPLA2	1	0.167107
GO:0038027	apolipoprotein A-I-mediated signaling pathway	biological_process	ITGAV	1	0.167107
GO:2001223	negative regulation of neuron migration	biological_process	NRG1	1	0.167107
GO:0050693	LBD domain binding	molecular_function	PPARG	1	0.167107
GO:0010632	regulation of epithelial cell migration	biological_process	SRC	1	0.167107
GO:0014033	neural crest cell differentiation	biological_process	MEF2C	1	0.167107
GO:0032816	positive regulation of natural killer cell activation	biological_process	BLOC1S6	1	0.167107
GO:1901381	positive regulation of potassium ion transmembrane transport	biological_process	AKAP6	1	0.167107
GO:0035252	UDP-xylosyltransferase activity	molecular_function	GXYLT1	1	0.167107
GO:0098792	xenophagy	NA	LGALS8	1	0.167107
GO:0033033	negative regulation of myeloid cell apoptotic process	biological_process	CLEC5A	1	0.167107
GO:0031507	heterochromatin assembly	biological_process	TNRC18	1	0.167107
GO:0031584	activation of phospholipase D activity	biological_process	GNA13	1	0.167107
GO:0070820	tertiary granule	cellular_component	ADAM8	1	0.167107
GO:0043616	keratinocyte proliferation	biological_process	EREG	1	0.167107
GO:0060487	lung epithelial cell differentiation	biological_process	GPSM2	1	0.167107
GO:0072602	interleukin-4 secretion	biological_process	IL1RAP	1	0.167107
GO:0000137	Golgi cis cisterna	cellular_component	SMPD3	1	0.167107
GO:0070728	leucine binding	molecular_function	SESN2	1	0.167107
GO:0046649	lymphocyte activation	biological_process	SLAMF1	1	0.167107
GO:0008179	adenylate cyclase binding	molecular_function	AKAP6	1	0.167107
GO:0051902	negative regulation of mitochondrial depolarization	biological_process	SRC	1	0.167107
GO:0043023	ribosomal large subunit binding	molecular_function	ENSBTAG00000011263	1	0.167107
GO:0010038	response to metal ion	biological_process	NEDD4L	1	0.167107
GO:0060337	type I interferon signaling pathway	biological_process	STAT2	1	0.167107
GO:1900180	regulation of protein localization to nucleus	biological_process	RASSF5	1	0.167107
GO:0047499	calcium-independent phospholipase A2 activity	molecular_function	PLA2G7	1	0.167107
GO:0010815	bradykinin catabolic process	biological_process	ECE1	1	0.167107
GO:0035976	transcription factor AP-1 complex	cellular_component	FOS	1	0.167107
GO:0004745	retinol dehydrogenase activity	molecular_function	DHRS9	1	0.167107
GO:0051045	negative regulation of membrane protein ectodomain proteolysis	biological_process	IL10	1	0.167107
GO:0006047	UDP-N-acetylglucosamine metabolic process	biological_process	GFPT2	1	0.167107
GO:0016324	apical plasma membrane	cellular_component	AKR1A1;ATP1A1;CD44;ENSBTAG00000009987;FN1;IL6R;TMEM30A;TRPM6	8	0.168329
GO:0030139	endocytic vesicle	cellular_component	ARRB2;RAB5B;SH3KBP1	3	0.170262
GO:0001756	somitogenesis	biological_process	AXIN2;LFNG;PALB2	3	0.170262
GO:0010595	positive regulation of endothelial cell migration	biological_process	RHOB;SASH1;THBS1	3	0.170262
GO:0006006	glucose metabolic process	biological_process	INPPL1;MAPK14;SERP1	3	0.170262
GO:0004674	protein serine/threonine kinase activity	molecular_function	CDK2;EIF2AK2;GRK2;MAP3K1;MAP3K3;MAPK12;MAPK14;PIM1;PLK1;PLK2;RIPK2;RPS6KA1;SGK1;STK17A;STK17B;TGFBR1;TRPM6	17	0.170437
GO:0042802	identical protein binding	molecular_function	ATF3;CCL4;CRLF3;CSK;EED;FAM118A;FN1;FOXJ2;FXR2;GALE;GPSM2;LYZ;Mx1;PPARG;PRDX1;PSTPIP1;PTX3;RIPK2;SLAMF1;SQSTM1;STAT2;TFRC;TLE1;TLR3;TMEM173;TNFAIP3;UAP1;VIM;VWF;WAS	30	0.170943
GO:0018105	peptidyl-serine phosphorylation	biological_process	CDK2;GRK2;MAPK12;MAPK14;PLK1;PLK2;SGK1;TGFBR1	8	0.173729
GO:0002244	hematopoietic progenitor cell differentiation	biological_process	PAPD4;PLEK;PTPN6;SMPD3	4	0.174515
GO:0006509	membrane protein ectodomain proteolysis	biological_process	ADAM10;ADAM19	2	0.174618
GO:0004190	aspartic-type endopeptidase activity	molecular_function	CTSD;NAPSA	2	0.174618
GO:0050776	regulation of immune response	biological_process	CD40;IRF1	2	0.174618
GO:0042056	chemoattractant activity	molecular_function	HMGB2;LGALS3	2	0.174618
GO:0006094	gluconeogenesis	biological_process	ATF3;PGAM1	2	0.174618
GO:1904659	glucose transmembrane transport	NA	ENSBTAG00000004556;SLC2A9	2	0.174618
GO:0006801	superoxide metabolic process	biological_process	NOS2;NRROS	2	0.174618
GO:0008361	regulation of cell size	biological_process	IL7R;RAP1GAP2	2	0.174618
GO:0009953	dorsal/ventral pattern formation	biological_process	DUSP6;EDN1	2	0.174618
GO:0050767	regulation of neurogenesis	biological_process	EZH2;HMGB2	2	0.174618
GO:0048589	developmental growth	biological_process	ADM;CHST11	2	0.174618
GO:0004842	ubiquitin-protein transferase activity	molecular_function	DDB2;FBXL3;HECTD1;HERC1;HERC5;ITCH;MALT1;NEDD4L;PELI1;RNF19A;RNF19B;TNFAIP3;TRIM62;ZNRF1	14	0.1755
GO:0005525	GTP binding	molecular_function	ADSS;AGAP3;ARL11;ENSBTAG00000024272;GCH1;GNA13;GNA15;GNAL;GTPBP2;MFHAS1;Mx1;MX2;RAB5B;RHOB;RND1;RRAGC;RRAGD;SEPT11	18	0.177215
GO:0043524	negative regulation of neuron apoptotic process	biological_process	ADAM8;CCL2;MEF2C;NRP1;WFS1	5	0.179259
GO:0005911	cell-cell junction	cellular_component	CSK;FSCN1;FZD4;JAM3;PTPN6;SH3KBP1;VCL;WAS	8	0.184758
GO:0030282	bone mineralization	biological_process	AXIN2;CYP27B1	2	0.190956
GO:0046875	ephrin receptor binding	molecular_function	ANKS1A;SRC	2	0.190956
GO:0004601	peroxidase activity	molecular_function	PRDX1;PTGS2	2	0.190956
GO:0043542	endothelial cell migration	biological_process	CYP1B1;TGFBR1	2	0.190956
GO:0030295	protein kinase activator activity	molecular_function	NCKAP1L;RGCC	2	0.190956
GO:0045736	negative regulation of cyclin-dependent protein serine/threonine kinase activity	biological_process	PLK1;TNFAIP3	2	0.190956
GO:0045786	negative regulation of cell cycle	biological_process	NR4A1;RHOB	2	0.190956
GO:0046326	positive regulation of glucose import	biological_process	IGF-I;MAPK14	2	0.190956
GO:0046856	phosphatidylinositol dephosphorylation	biological_process	INPPL1;SACM1L	2	0.190956
GO:0016849	phosphorus-oxygen lyase activity	molecular_function	ADCY7;BST1	2	0.190956
GO:0007417	central nervous system development	biological_process	ANKLE2;CSK;SRC	3	0.192917
GO:0031397	negative regulation of protein ubiquitination	biological_process	ARRB2;GCLC;TNFAIP3	3	0.192917
GO:0048365	Rac GTPase binding	molecular_function	ARHGAP4;ENSBTAG00000001483;WAS	3	0.192917
GO:0031965	nuclear membrane	cellular_component	AKAP6;GCH1;Mx1;NR4A1;NUDT9;PHF20;RAP1GAP2;SCAI;TNRC18	9	0.195327
GO:0030182	neuron differentiation	biological_process	ACSL4;DDIT4;MEF2C;UNC119	4	0.201864
GO:0006979	response to oxidative stress	biological_process	GCLC;PPIF;PRDX1;PTGS2;RBPMS	5	0.20261
GO:0070492	oligosaccharide binding	molecular_function	SELP	1	0.204331
GO:0006359	regulation of transcription from RNA polymerase III promoter	biological_process	GTF3C1	1	0.204331
GO:0005134	interleukin-2 receptor binding	molecular_function	ECM1	1	0.204331
GO:0043129	surfactant homeostasis	biological_process	NAPSA	1	0.204331
GO:1900006	positive regulation of dendrite development	biological_process	IL1RAP	1	0.204331
GO:0000808	origin recognition complex	cellular_component	ORC6	1	0.204331
GO:0009410	response to xenobiotic stimulus	biological_process	GCLC	1	0.204331
GO:0097342	ripoptosome	cellular_component	CFLAR	1	0.204331
GO:0034773	histone H4-K20 trimethylation	biological_process	KMT5C	1	0.204331
GO:0002467	germinal center formation	biological_process	MEF2C	1	0.204331
GO:0034134	toll-like receptor 2 signaling pathway	biological_process	RIPK2	1	0.204331
GO:0006956	complement activation	biological_process	RGCC	1	0.204331
GO:0031256	leading edge membrane	cellular_component	MYO1G	1	0.204331
GO:0006527	arginine catabolic process	biological_process	NOS2	1	0.204331
GO:0005638	lamin filament	cellular_component	ENSBTAG00000011263	1	0.204331
GO:0060536	cartilage morphogenesis	biological_process	MEF2C	1	0.204331
GO:0030816	positive regulation of cAMP metabolic process	biological_process	ADM	1	0.204331
GO:0033211	adiponectin-activated signaling pathway	biological_process	ACSL1	1	0.204331
GO:0004396	hexokinase activity	molecular_function	HK1	1	0.204331
GO:1903912	negative regulation of endoplasmic reticulum stress-induced eIF2 alpha phosphorylation	NA	PPP1R15A	1	0.204331
GO:1990391	DNA repair complex	cellular_component	PHF21A	1	0.204331
GO:0002227	innate immune response in mucosa	biological_process	HIST1H2BF	1	0.204331
GO:0002318	myeloid progenitor cell differentiation	biological_process	JAM3	1	0.204331
GO:0010944	negative regulation of transcription by competitive promoter binding	biological_process	BHLHE41	1	0.204331
GO:0010459	negative regulation of heart rate	biological_process	SPX	1	0.204331
GO:0097350	neutrophil clearance	biological_process	MERTK	1	0.204331
GO:0050764	regulation of phagocytosis	biological_process	ITGAV	1	0.204331
GO:0051661	maintenance of centrosome location	biological_process	GPSM2	1	0.204331
GO:0036414	histone citrullination	biological_process	PADI2	1	0.204331
GO:0070972	protein localization to endoplasmic reticulum	biological_process	PPP1R15A	1	0.204331
GO:0017185	peptidyl-lysine hydroxylation	biological_process	PLOD1	1	0.204331
GO:0042256	mature ribosome assembly	biological_process	ENSBTAG00000011263	1	0.204331
GO:0009404	toxin metabolic process	biological_process	CYP1B1	1	0.204331
GO:0045639	positive regulation of myeloid cell differentiation	biological_process	CSF3	1	0.204331
GO:0031659	positive regulation of cyclin-dependent protein serine/threonine kinase activity involved in G1/S transition of mitotic cell cycle	biological_process	RGCC	1	0.204331
GO:0061087	positive regulation of histone H3-K27 methylation	biological_process	EED	1	0.204331
GO:0014037	Schwann cell differentiation	biological_process	EGR2	1	0.204331
GO:0043559	insulin binding	molecular_function	C2CD2L	1	0.204331
GO:0004340	glucokinase activity	molecular_function	HK1	1	0.204331
GO:0007342	fusion of sperm to egg plasma membrane	biological_process	CD9	1	0.204331
GO:0045821	positive regulation of glycolytic process	biological_process	IGF-I	1	0.204331
GO:0071467	cellular response to pH	biological_process	HVCN1	1	0.204331
GO:0097084	vascular smooth muscle cell development	biological_process	ADM	1	0.204331
GO:0001960	negative regulation of cytokine-mediated signaling pathway	biological_process	ECM1	1	0.204331
GO:1902108	regulation of mitochondrial membrane permeability involved in apoptotic process	biological_process	BID	1	0.204331
GO:0031017	exocrine pancreas development	biological_process	WLS	1	0.204331
GO:0003374	dynamin family protein polymerization involved in mitochondrial fission	biological_process	Mx1	1	0.204331
GO:0043550	regulation of lipid kinase activity	biological_process	RBL1	1	0.204331
GO:0050848	regulation of calcium-mediated signaling	biological_process	BST1	1	0.204331
GO:0005883	neurofilament	cellular_component	NRP1	1	0.204331
GO:0071864	positive regulation of cell proliferation in bone marrow	biological_process	MEF2C	1	0.204331
GO:2001256	regulation of store-operated calcium entry	biological_process	SLC8B1	1	0.204331
GO:0006596	polyamine biosynthetic process	biological_process	SMS	1	0.204331
GO:0001961	positive regulation of cytokine-mediated signaling pathway	biological_process	RIPK2	1	0.204331
GO:0097421	liver regeneration	biological_process	EZH2	1	0.204331
GO:0097197	tetraspanin-enriched microdomain	cellular_component	ADAM10	1	0.204331
GO:0048387	negative regulation of retinoic acid receptor signaling pathway	biological_process	EZH2	1	0.204331
GO:0046888	negative regulation of hormone secretion	biological_process	OSM	1	0.204331
GO:0045499	chemorepellent activity	molecular_function	NRG1	1	0.204331
GO:0004619	phosphoglycerate mutase activity	molecular_function	PGAM1	1	0.204331
GO:2000535	regulation of entry of bacterium into host cell	biological_process	IL-8	1	0.204331
GO:0034502	protein localization to chromosome	biological_process	RPA1	1	0.204331
GO:0045410	positive regulation of interleukin-6 biosynthetic process	biological_process	EREG	1	0.204331
GO:0090037	positive regulation of protein kinase C signaling	biological_process	CD40	1	0.204331
GO:0051023	regulation of immunoglobulin secretion	biological_process	CD40	1	0.204331
GO:0042105	alpha-beta T cell receptor complex	cellular_component	PTPN6	1	0.204331
GO:0010737	protein kinase A signaling	biological_process	GAL	1	0.204331
GO:0098780	response to mitochondrial depolarisation	NA	SQSTM1	1	0.204331
GO:2000310	regulation of NMDA receptor activity	biological_process	MEF2C	1	0.204331
GO:0031264	death-inducing signaling complex	cellular_component	CFLAR	1	0.204331
GO:2001268	negative regulation of cysteine-type endopeptidase activity involved in apoptotic signaling pathway	biological_process	PLAUR	1	0.204331
GO:0031045	dense core granule	cellular_component	SPX	1	0.204331
GO:0001780	neutrophil homeostasis	biological_process	JAM3	1	0.204331
GO:0004082	bisphosphoglycerate mutase activity	molecular_function	PGAM1	1	0.204331
GO:0090091	positive regulation of extracellular matrix disassembly	biological_process	FSCN1	1	0.204331
GO:0050688	regulation of defense response to virus	biological_process	HERC5	1	0.204331
GO:0047134	protein-disulfide reductase activity	molecular_function	TXNL1	1	0.204331
GO:0071499	cellular response to laminar fluid shear stress	biological_process	KLF4	1	0.204331
GO:0000302	response to reactive oxygen species	biological_process	PRDX1	1	0.204331
GO:0045637	regulation of myeloid cell differentiation	biological_process	RARG	1	0.204331
GO:0089720	caspase binding	molecular_function	RIPK2	1	0.204331
GO:0015677	copper ion import	biological_process	STEAP4	1	0.204331
GO:0030007	cellular potassium ion homeostasis	biological_process	ATP1A1	1	0.204331
GO:1990075	periciliary membrane compartment	cellular_component	RP2	1	0.204331
GO:0004668	protein-arginine deiminase activity	molecular_function	PADI2	1	0.204331
GO:0060059	embryonic retina morphogenesis in camera-type eye	biological_process	CDON	1	0.204331
GO:0060666	dichotomous subdivision of terminal units involved in salivary gland branching	biological_process	NRP1	1	0.204331
GO:0033634	positive regulation of cell-cell adhesion mediated by integrin	biological_process	CXCL13	1	0.204331
GO:0031209	SCAR complex	cellular_component	NCKAP1L	1	0.204331
GO:0043116	negative regulation of vascular permeability	biological_process	ADM	1	0.204331
GO:0010918	positive regulation of mitochondrial membrane potential	biological_process	BID	1	0.204331
GO:0043426	MRF binding	molecular_function	BHLHE41	1	0.204331
GO:2000601	positive regulation of Arp2/3 complex-mediated actin nucleation	biological_process	WAS	1	0.204331
GO:0006287	base-excision repair, gap-filling	biological_process	POLB	1	0.204331
GO:0061154	endothelial tube morphogenesis	biological_process	RHOB	1	0.204331
GO:0016486	peptide hormone processing	biological_process	ECE1	1	0.204331
GO:0072540	T-helper 17 cell lineage commitment	biological_process	BATF	1	0.204331
GO:2001214	positive regulation of vasculogenesis	biological_process	ADM	1	0.204331
GO:0032534	regulation of microvillus assembly	biological_process	FSCN1	1	0.204331
GO:0002827	positive regulation of T-helper 1 type immune response	biological_process	RIPK2	1	0.204331
GO:0098532	histone H3-K27 trimethylation	biological_process	EZH2	1	0.204331
GO:0043202	lysosomal lumen	cellular_component	NEU1	1	0.204331
GO:0006777	Mo-molybdopterin cofactor biosynthetic process	biological_process	MOCOS	1	0.204331
GO:0000127	transcription factor TFIIIC complex	cellular_component	GTF3C1	1	0.204331
GO:1990441	negative regulation of transcription from RNA polymerase II promoter in response to endoplasmic reticulum stress	biological_process	PPP1R15A	1	0.204331
GO:0048406	nerve growth factor binding	molecular_function	TNFRSF8	1	0.204331
GO:0071361	cellular response to ethanol	biological_process	ADCY7	1	0.204331
GO:0045143	homologous chromosome segregation	biological_process	PLK1	1	0.204331
GO:0042289	MHC class II protein binding	molecular_function	KRT17	1	0.204331
GO:0072656	maintenance of protein location in mitochondrion	biological_process	HK1	1	0.204331
GO:0038066	p38MAPK cascade	biological_process	MAPK14	1	0.204331
GO:0045822	negative regulation of heart contraction	biological_process	ATP1A1	1	0.204331
GO:0061042	vascular wound healing	biological_process	HPSE	1	0.204331
GO:0005114	type II transforming growth factor beta receptor binding	molecular_function	TGFBR1	1	0.204331
GO:0032933	SREBP signaling pathway	biological_process	INSIG1	1	0.204331
GO:0034618	arginine binding	molecular_function	NOS2	1	0.204331
GO:0035493	SNARE complex assembly	biological_process	STX4	1	0.204331
GO:0061549	sympathetic ganglion development	biological_process	NRP1	1	0.204331
GO:1905050	positive regulation of metallopeptidase activity	NA	MAPK14	1	0.204331
GO:0017183	peptidyl-diphthamide biosynthetic process from peptidyl-histidine	biological_process	DPH5	1	0.204331
GO:0036376	sodium ion export from cell	biological_process	ATP1A1	1	0.204331
GO:1990712	HFE-transferrin receptor complex	NA	TFRC	1	0.204331
GO:0048841	regulation of axon extension involved in axon guidance	biological_process	NRP1	1	0.204331
GO:0043200	response to amino acid	biological_process	RRAGC	1	0.204331
GO:0031681	G-protein beta-subunit binding	molecular_function	GNG2	1	0.204331
GO:0002320	lymphoid progenitor cell differentiation	biological_process	BATF	1	0.204331
GO:0014824	artery smooth muscle contraction	biological_process	EDN1	1	0.204331
GO:0051246	regulation of protein metabolic process	biological_process	LRP1	1	0.204331
GO:0034340	response to type I interferon	biological_process	Mx1	1	0.204331
GO:0003680	AT DNA binding	molecular_function	MEF2C	1	0.204331
GO:0008063	Toll signaling pathway	biological_process	PELI1	1	0.204331
GO:0002741	positive regulation of cytokine secretion involved in immune response	biological_process	MAPK14	1	0.204331
GO:0045823	positive regulation of heart contraction	biological_process	ATP1A1	1	0.204331
GO:1901016	regulation of potassium ion transmembrane transporter activity	biological_process	NEDD4L	1	0.204331
GO:0034351	negative regulation of glial cell apoptotic process	biological_process	CCL2	1	0.204331
GO:0050650	chondroitin sulfate proteoglycan biosynthetic process	biological_process	CSGALNACT2	1	0.204331
GO:0046599	regulation of centriole replication	biological_process	PLK2	1	0.204331
GO:0036010	protein localization to endosome	biological_process	TMEM30A	1	0.204331
GO:0004115	3',5'-cyclic-AMP phosphodiesterase activity	molecular_function	PDE4A	1	0.204331
GO:0071225	cellular response to muramyl dipeptide	biological_process	RIPK2	1	0.204331
GO:0018101	protein citrullination	biological_process	PADI2	1	0.204331
GO:0060613	fat pad development	biological_process	ARRDC3	1	0.204331
GO:0043546	molybdopterin cofactor binding	molecular_function	XDH	1	0.204331
GO:0070863	positive regulation of protein exit from endoplasmic reticulum	biological_process	TMEM30A	1	0.204331
GO:0017196	N-terminal peptidyl-methionine acetylation	biological_process	NAA30	1	0.204331
GO:0032269	negative regulation of cellular protein metabolic process	biological_process	EDN1	1	0.204331
GO:1900028	negative regulation of ruffle assembly	biological_process	STAP1	1	0.204331
GO:0006013	mannose metabolic process	biological_process	MAN2A2	1	0.204331
GO:0040019	positive regulation of embryonic development	biological_process	PTGS2	1	0.204331
GO:0030866	cortical actin cytoskeleton organization	biological_process	NCKAP1L;PLEK	2	0.207483
GO:0017147	Wnt-protein binding	molecular_function	FZD4;WLS	2	0.207483
GO:0016358	dendrite development	biological_process	NRP1;SCARF1	2	0.207483
GO:0006836	neurotransmitter transport	biological_process	ENSBTAG00000008690;STX4	2	0.207483
GO:0035987	endodermal cell differentiation	biological_process	FN1;ITGAV	2	0.207483
GO:0045740	positive regulation of DNA replication	biological_process	EREG;IGF-I	2	0.207483
GO:0007517	muscle organ development	biological_process	CD164;NRG1	2	0.207483
GO:0042267	natural killer cell mediated cytotoxicity	biological_process	PRDX1;PTPN6	2	0.207483
GO:0045595	regulation of cell differentiation	biological_process	KLF4;NRG1	2	0.207483
GO:0048872	homeostasis of number of cells	biological_process	IL7R;POLB	2	0.207483
GO:0070412	R-SMAD binding	molecular_function	FOS;RGCC	2	0.207483
GO:0005261	cation channel activity	molecular_function	TRPM6;TRPV2	2	0.207483
GO:0000407	pre-autophagosomal structure	cellular_component	ENSBTAG00000007058;SQSTM1	2	0.207483
GO:0007162	negative regulation of cell adhesion	biological_process	ADAM10;RND1	2	0.207483
GO:0032689	negative regulation of interferon-gamma production	biological_process	IL10;PDCD1LG2	2	0.207483
GO:0019915	lipid storage	biological_process	ENSBTAG00000012981;PNPLA2	2	0.207483
GO:0005769	early endosome	cellular_component	ARRDC3;ATP6V0D1;LRP1;NRP1;RAB5B;RASGEF1B;RHOB;WLS	8	0.213576
GO:0030175	filopodium	cellular_component	FGD4;FSCN1;MYO1G	3	0.216265
GO:0001501	skeletal system development	biological_process	EDN1;ENSBTAG00000012981;SERP1;TGFBR1	4	0.220758
GO:0001843	neural tube closure	biological_process	ADM;FUZ;RARG;SDC4	4	0.220758
GO:0001934	positive regulation of protein phosphorylation	biological_process	ARRB2;AXIN2;CD40;CDON;CSF1R;PLAUR;PTGS2	7	0.221132
GO:0030036	actin cytoskeleton organization	biological_process	ARHGAP26;CDC42EP2;ENSBTAG00000013834;ENSBTAG00000047424;FMNL3;FSCN1	6	0.221227
GO:0018279	protein N-linked glycosylation via asparagine	biological_process	ST3GAL2;ST3GAL6	2	0.224152
GO:0048514	blood vessel morphogenesis	biological_process	CYP1B1;EDN1	2	0.224152
GO:0043027	cysteine-type endopeptidase inhibitor activity involved in apoptotic process	molecular_function	RPS6KA1;TNFSF14	2	0.224152
GO:0031526	brush border membrane	cellular_component	GNA13;TRPM6	2	0.224152
GO:0000993	RNA polymerase II core binding	molecular_function	SUPT4H1;UVSSA	2	0.224152
GO:0061025	membrane fusion	biological_process	BLOC1S6;Mx1	2	0.224152
GO:0071158	positive regulation of cell cycle arrest	biological_process	CRLF3;RGCC	2	0.224152
GO:0007188	adenylate cyclase-modulating G-protein coupled receptor signaling pathway	biological_process	GNA15;GPR84	2	0.224152
GO:0032757	positive regulation of interleukin-8 production	biological_process	TLR3;TLR7	2	0.224152
GO:0005925	focal adhesion	cellular_component	ADAM10;ALCAM;ASAP3;CD44;CD9;FLT1;GNA13;ICAM1;ITGAV;KLF11;LRP1;NRP1;PLAUR;RHOB;VCL;VIM	16	0.226365
GO:0038083	peptidyl-tyrosine autophosphorylation	biological_process	CSK;SLA;SRC	3	0.228153
GO:0030512	negative regulation of transforming growth factor beta receptor signaling pathway	biological_process	CHST11;FAM89B;VASN	3	0.228153
GO:0007623	circadian rhythm	biological_process	BHLHE41;NOS2;PROK2	3	0.228153
GO:0071230	cellular response to amino acid stimulus	biological_process	RRAGC;RRAGD;SESN2	3	0.228153
GO:0006879	cellular iron ion homeostasis	biological_process	ATP6V0D1;NCOA4;TFRC	3	0.228153
GO:0060395	SMAD protein signal transduction	biological_process	ENSBTAG00000012981;FOS;VIM	3	0.228153
GO:0007050	cell cycle arrest	biological_process	IL-8;IRF1;PMP22;THBS1	4	0.230376
GO:0008201	heparin binding	molecular_function	CRISPLD2;CXCL13;HBEGF;SELP;THBS1	5	0.235196
GO:0031588	nucleotide-activated protein kinase complex	cellular_component	SESN2	1	0.239893
GO:0080111	DNA demethylation	biological_process	TET2	1	0.239893
GO:0004767	sphingomyelin phosphodiesterase activity	molecular_function	SMPD3	1	0.239893
GO:0006518	peptide metabolic process	biological_process	CPM	1	0.239893
GO:0000164	protein phosphatase type 1 complex	cellular_component	PPP1R15A	1	0.239893
GO:0002690	positive regulation of leukocyte chemotaxis	biological_process	CXCL13	1	0.239893
GO:0051024	positive regulation of immunoglobulin secretion	biological_process	STX4	1	0.239893
GO:0019209	kinase activator activity	molecular_function	MALT1	1	0.239893
GO:0042744	hydrogen peroxide catabolic process	biological_process	PRDX1	1	0.239893
GO:0035767	endothelial cell chemotaxis	biological_process	NRP1	1	0.239893
GO:0032049	cardiolipin biosynthetic process	biological_process	CRLS1	1	0.239893
GO:0001775	cell activation	biological_process	IGF-I	1	0.239893
GO:0032940	secretion by cell	biological_process	MERTK	1	0.239893
GO:0051168	nuclear export	biological_process	MALT1	1	0.239893
GO:0035005	1-phosphatidylinositol-4-phosphate 3-kinase activity	molecular_function	ENSBTAG00000004901	1	0.239893
GO:0050662	coenzyme binding	molecular_function	GCLC	1	0.239893
GO:0019217	regulation of fatty acid metabolic process	biological_process	PPARA	1	0.239893
GO:0072655	establishment of protein localization to mitochondrion	biological_process	HK1	1	0.239893
GO:0036089	cleavage furrow formation	biological_process	SNX9	1	0.239893
GO:0045084	positive regulation of interleukin-12 biosynthetic process	biological_process	IRF1	1	0.239893
GO:1904417	positive regulation of xenophagy	NA	RIPK2	1	0.239893
GO:0090005	negative regulation of establishment of protein localization to plasma membrane	biological_process	TMBIM1	1	0.239893
GO:0034185	apolipoprotein binding	molecular_function	LRP1	1	0.239893
GO:0004185	serine-type carboxypeptidase activity	molecular_function	CPM	1	0.239893
[truncated: 1,382 more rows]
