# Supplementary material for: Analysis of mRNA and circRNA Expression Profiles of Bovine Monocyte-Derived Macrophages Infected With Mycobacterium avium subsp. paratuberculosis
Source: Front Microbiol. 2022 Jan 3;12:796922. doi: 10.3389/fmicb.2021.796922 (PMC8761944; doi:10.3389/fmicb.2021.796922)
Supplement: Supplementary Table 6 — Enrichment analysis of differential gene KEGG. [file Table_6.XLSX]

## Sheet: Sheet1
pathway_id	pathway_name	gene number	pvalue
ko04060	Cytokine-cytokine receptor interaction	29	3.87873e-07
ko04380	Osteoclast differentiation	17	6.36458e-05
ko04621	NOD-like receptor signaling pathway	20	6.62071e-05
ko04640	Hematopoietic cell lineage	14	0.000200585
ko05142	Chagas disease (American trypanosomiasis)	15	0.00027503
ko05152	Tuberculosis	18	0.000706094
ko05323	Rheumatoid arthritis	12	0.000888267
ko00531	Glycosaminoglycan degradation	5	0.000948773
ko05133	Pertussis	11	0.000954486
ko05144	Malaria	9	0.000961473
ko04933	AGE-RAGE signaling pathway in diabetic complications	13	0.00102256
ko04657	IL-17 signaling pathway	12	0.00114552
ko05132	Salmonella infection	11	0.00143162
ko04620	Toll-like receptor signaling pathway	12	0.00257771
ko04216	Ferroptosis	7	0.00283729
ko05140	Leishmaniasis	10	0.0029838
ko05167	Kaposi's sarcoma-associated herpesvirus infection	18	0.00312896
ko05146	Amoebiasis	11	0.00371384
ko04668	TNF signaling pathway	13	0.00435212
ko05162	Measles	13	0.00435212
ko04514	Cell adhesion molecules (CAMs)	13	0.00520405
ko05160	Hepatitis C	12	0.00521681
ko05164	Influenza A	15	0.00531631
ko04064	NF-kappa B signaling pathway	11	0.00563637
ko05205	Proteoglycans in cancer	17	0.00589492
ko03320	PPAR signaling pathway	8	0.00607478
ko05418	Fluid shear stress and atherosclerosis	14	0.00702413
ko04512	ECM-receptor interaction	9	0.0106897
ko04926	Relaxin signaling pathway	12	0.0122993
ko04062	Chemokine signaling pathway	15	0.0133466
ko00603	Glycosphingolipid biosynthesis - globo and isoglobo series	3	0.0136052
ko04672	Intestinal immune network for IgA production	6	0.0141675
ko04913	Ovarian Steroidogenesis	6	0.0141675
ko04068	FoxO signaling pathway	12	0.0154512
ko04115	p53 signaling pathway	8	0.0155546
ko00532	Glycosaminoglycan biosynthesis - chondroitin sulfate / dermatan sulfate	4	0.016085
ko05202	Transcriptional misregulation in cancers	14	0.0164692
ko04217	Necroptosis	13	0.0190505
ko04146	Peroxisome	9	0.0207439
ko04610	Complement and coagulation cascades	8	0.020986
ko04142	Lysosome	12	0.0220177
ko04010	MAPK signaling pathway	18	0.0233155
ko00140	Steroid hormone biosynthesis	4	0.0284391
ko05150	Staphylococcus aureus infection	6	0.0299877
ko00604	Glycosphingolipid biosynthesis - ganglio series	3	0.0311814
ko04912	GnRH signaling pathway	8	0.0356403
ko00520	Amino sugar and nucleotide sugar metabolism	6	0.0371181
ko05161	Hepatitis B	12	0.038721
ko04750	Inflammatory mediator regulation of TRP channels	9	0.0390379
ko04218	Cellular senescence	13	0.043633
ko04370	VEGF signaling pathway	6	0.0452513
ko00511	Other glycan degradation	3	0.0472346
ko04622	RIG-I-like receptor signaling pathway	7	0.0478473
