# Supplementary material for: Analysis of mRNA and circRNA Expression Profiles of Bovine Monocyte-Derived Macrophages Infected With Mycobacterium avium subsp. paratuberculosis
Source: Front Microbiol. 2022 Jan 3;12:796922. doi: 10.3389/fmicb.2021.796922 (PMC8761944; doi:10.3389/fmicb.2021.796922)
Supplement: Supplementary Table 7 — circRNA differential expression analysis. [file Table_7.XLSX]

## Sheet: Sheet1
Accession	log2FoldChange	regulation	pvalue	chr	strand	geneName	gene Discription
circRNA1154	-6.69119	down	1.42741e-06	chr28	+	TTC13	tetratricopeptide repeat domain 13
circRNA1863	-6.58103	down	1.34591e-05	chr1	-	BRWD1	bromodomain and WD repeat-containing protein 1
circRNA1008	-6.70168	down	0.00103484	chr23	-	PRIM2	primase (DNA) subunit 2
circRNA1459	-5.6113	down	0.00114028	chr5	-	FGD4	FYVE, RhoGEF and PH domain containing 4
circRNA1943	-5.41418	down	0.00229268	chr9	+	ERMARD	ER membrane associated RNA degradation
circRNA2814	-5.90587	down	0.00499136	chr27	+	PLEKHA2	pleckstrin homology domain containing A2
circRNA413	-5.37358	down	0.00959006	chr10	+	ATP8B4	ATPase phospholipid transporting 8B4 (putative)
circRNA985	-2.9007	down	0.0102888	chr22	-	RBM5	RNA binding motif protein 5
circRNA1245	-5.09834	down	0.0148187	chr7	-	MYO1F	myosin IF
circRNA1280	1.0836	up	0.015979	chr7	-	NR3C1	nuclear receptor subfamily 3 group C member 1
circRNA5096	2.89259	up	0.0164053	chr5	+	PLXNC1	plexin C1
circRNA6273	4.94036	up	0.0180763	chr29	-	CRLF2	cytokine receptor like factor 2
circRNA1762	-5.02587	down	0.0192429	chr2	+	UBR4	E3 ubiquitin-protein ligase UBR4
circRNA150	-5.04872	down	0.0198247	chr12	-	ZC3H13	zinc finger CCCH-type containing 13
circRNA1043	-1.85963	down	0.0210489	chr23	+	F13A1	coagulation factor XIII A chain
circRNA408	-1.48387	down	0.0212176	chr10	+	ATP8B4	ATPase phospholipid transporting 8B4 (putative)
circRNA1715	-2.00326	down	0.0244986	chr2	-	STAT1	signal transducer and activator of transcription 1-alpha/beta
circRNA1843	-4.92273	down	0.0255821	chr1	-	RASA2	RAS p21 protein activator 2
circRNA902	-2.43136	down	0.0255879	chr24	+	WDR7	WD repeat domain 7
circRNA741	-4.74803	down	0.030453	chr19	-	SMURF2	SMAD specific E3 ubiquitin protein ligase 2
circRNA1488	-4.74589	down	0.0319886	chr5	+	TNRC6B	trinucleotide repeat containing 6B
circRNA6092	4.91345	up	0.0331565	chr24	+	WDR7	WD repeat domain 7
circRNA5915	4.92565	up	0.0360175	chr15	+	CD44	CD44 molecule (Indian blood group)
circRNA1337	-2.36721	down	0.0362669	chr6	+	SLC30A9	solute carrier family 30 member 9
circRNA660	-1.5739	down	0.0369652	chr14	+	TRPS1	transcriptional repressor GATA binding 1
circRNA1804	-2.24057	down	0.0397413	chr1	-	DLG1	discs large MAGUK scaffold protein 1
circRNA837	-2.54396	down	0.0398926	chr26	+	FAM160B1	protein FAM160B1
circRNA6014	4.66132	up	0.0401782	chr18	+	FTO	FTO, alpha-ketoglutarate dependent dioxygenase
circRNA475	-4.60916	down	0.0410751	chr17	-	ATXN2	ataxin 2
circRNA6809	5.19231	up	0.0423467	chr13	+	PLXDC2	plexin domain containing 2
circRNA945	-2.23117	down	0.0427715	chr25	+	TPST1	tyrosylprotein sulfotransferase 1
circRNA4934	2.89349	up	0.0430644	chr28	+	GPR137B	integral membrane protein GPR137B
circRNA2357	3.23207	up	0.0432925	chr10	+	LVRN	laeverin
circRNA732	2.25607	up	0.0433394	chr19	-	STAT5B	signal transducer and activator of transcription 5B
circRNA6689	5.02711	up	0.0443677	chr9	-	CRYBG1	crystallin beta-gamma domain containing 1
circRNA1718	-4.63277	down	0.0447181	chr2	-	ORC2	origin recognition complex subunit 2
circRNA5983	4.76563	up	0.0455342	chr19	-	TEX2	testis-expressed sequence 2 protein
circRNA844	-1.82224	down	0.0479479	chr26	-	FAM53B	family with sequence similarity 53 member B
circRNA591	-1.35713	down	0.0485817	chr15	+	SORL1	sortilin-related receptor precursor
