# Supplementary material for: Analysis of mRNA and circRNA Expression Profiles of Bovine Monocyte-Derived Macrophages Infected With Mycobacterium avium subsp. paratuberculosis
Source: Front Microbiol. 2022 Jan 3;12:796922. doi: 10.3389/fmicb.2021.796922 (PMC8761944; doi:10.3389/fmicb.2021.796922)
Supplement: Supplementary Table 8 — circRNA GO enrichment analysis results table. [file Table_8.XLSX]

## Sheet: Sheet1
GO_ID	GO_Term	GO_function	GO_class	Genes	S gene number	TS gene number	B gene number	TB gene number	pvalue
GO:0007259	JAK-STAT cascade	biological_process	8	circRNA1715(STAT1);circRNA732(STAT5B)	2	34	3	3399	0.000289603
GO:0019221	cytokine-mediated signaling pathway	biological_process	8	circRNA1715(STAT1);circRNA5915(CD44);circRNA732(STAT5B)	3	34	26	3399	0.00203236
GO:0040014	regulation of multicellular organism growth	biological_process	6	circRNA6014(FTO);circRNA732(STAT5B)	2	34	10	3399	0.00415707
GO:0008360	regulation of cell shape	biological_process	9	circRNA1804(DLG1);circRNA1863(BRWD1);circRNA5096(PLXNC1)	3	34	37	3399	0.00563445
GO:0090335	regulation of brown fat cell differentiation	biological_process	9	circRNA6014(FTO)	1	34	1	3399	0.0100029
GO:0008328	ionotropic glutamate receptor complex	cellular_component	8	circRNA1804(DLG1)	1	34	1	3399	0.0100029
GO:0005496	steroid binding	molecular_function	5	circRNA1280(NR3C1)	1	34	1	3399	0.0100029
GO:0072308	negative regulation of metanephric nephron tubule epithelial cell differentiation	biological_process	12	circRNA1715(STAT1)	1	34	1	3399	0.0100029
GO:1990931	RNA N6-methyladenosine dioxygenase activity	NA	NA	circRNA6014(FTO)	1	34	1	3399	0.0100029
GO:0072378	blood coagulation, fibrin clot formation	biological_process	7	circRNA1043(F13A1)	1	34	1	3399	0.0100029
GO:1902960	negative regulation of aspartic-type endopeptidase activity involved in amyloid precursor protein catabolic process	biological_process	12	circRNA591(SORL1)	1	34	1	3399	0.0100029
GO:0035259	glucocorticoid receptor binding	molecular_function	9	circRNA732(STAT5B)	1	34	1	3399	0.0100029
GO:1900625	positive regulation of monocyte aggregation	biological_process	8	circRNA5915(CD44)	1	34	1	3399	0.0100029
GO:1902430	negative regulation of amyloid-beta formation	biological_process	11	circRNA591(SORL1)	1	34	1	3399	0.0100029
GO:0070669	response to interleukin-2	biological_process	7	circRNA732(STAT5B)	1	34	1	3399	0.0100029
GO:0006600	creatine metabolic process	biological_process	6	circRNA732(STAT5B)	1	34	1	3399	0.0100029
GO:0006573	valine metabolic process	biological_process	8	circRNA732(STAT5B)	1	34	1	3399	0.0100029
GO:0046710	GDP metabolic process	biological_process	12	circRNA1804(DLG1)	1	34	1	3399	0.0100029
GO:0046449	creatinine metabolic process	biological_process	8	circRNA732(STAT5B)	1	34	1	3399	0.0100029
GO:0007584	response to nutrient	biological_process	7	circRNA1715(STAT1)	1	34	1	3399	0.0100029
GO:0030432	peristalsis	biological_process	10	circRNA1804(DLG1)	1	34	1	3399	0.0100029
GO:0043402	glucocorticoid mediated signaling pathway	biological_process	9	circRNA1280(NR3C1)	1	34	1	3399	0.0100029
GO:2001137	positive regulation of endocytic recycling	biological_process	5	circRNA591(SORL1)	1	34	1	3399	0.0100029
GO:1902948	negative regulation of tau-protein kinase activity	biological_process	12	circRNA591(SORL1)	1	34	1	3399	0.0100029
GO:1903286	regulation of potassium ion import	biological_process	9	circRNA1804(DLG1)	1	34	1	3399	0.0100029
GO:0004385	guanylate kinase activity	molecular_function	9	circRNA1804(DLG1)	1	34	1	3399	0.0100029
GO:0002091	negative regulation of receptor internalization	biological_process	9	circRNA475(ATXN2)	1	34	1	3399	0.0100029
GO:0019218	regulation of steroid metabolic process	biological_process	7	circRNA732(STAT5B)	1	34	1	3399	0.0100029
GO:2000392	regulation of lamellipodium morphogenesis	biological_process	8	circRNA5915(CD44)	1	34	1	3399	0.0100029
GO:0030306	ADP-ribosylation factor binding	molecular_function	8	circRNA591(SORL1)	1	34	1	3399	0.0100029
GO:0048608	reproductive structure development	biological_process	5	circRNA1804(DLG1)	1	34	1	3399	0.0100029
GO:0042245	RNA repair	biological_process	9	circRNA6014(FTO)	1	34	1	3399	0.0100029
GO:0019530	taurine metabolic process	biological_process	6	circRNA732(STAT5B)	1	34	1	3399	0.0100029
GO:0000939	condensed chromosome inner kinetochore	cellular_component	11	circRNA1718(ORC2)	1	34	1	3399	0.0100029
GO:0045647	negative regulation of erythrocyte differentiation	biological_process	8	circRNA732(STAT5B)	1	34	1	3399	0.0100029
GO:0044065	regulation of respiratory system process	biological_process	7	circRNA6014(FTO)	1	34	1	3399	0.0100029
GO:1902997	negative regulation of neurofibrillary tangle assembly	biological_process	8	circRNA591(SORL1)	1	34	1	3399	0.0100029
GO:0006105	succinate metabolic process	biological_process	9	circRNA732(STAT5B)	1	34	1	3399	0.0100029
GO:0070670	response to interleukin-4	biological_process	7	circRNA732(STAT5B)	1	34	1	3399	0.0100029
GO:0032825	positive regulation of natural killer cell differentiation	biological_process	11	circRNA732(STAT5B)	1	34	1	3399	0.0100029
GO:0098911	regulation of ventricular cardiac muscle cell action potential	biological_process	12	circRNA1804(DLG1)	1	34	1	3399	0.0100029
GO:0033268	node of Ranvier	cellular_component	9	circRNA1804(DLG1)	1	34	1	3399	0.0100029
GO:0006107	oxaloacetate metabolic process	biological_process	9	circRNA732(STAT5B)	1	34	1	3399	0.0100029
GO:0097531	mast cell migration	biological_process	6	circRNA732(STAT5B)	1	34	1	3399	0.0100029
GO:0097120	receptor localization to synapse	biological_process	7	circRNA1804(DLG1)	1	34	1	3399	0.0100029
GO:0042104	positive regulation of activated T cell proliferation	biological_process	9	circRNA732(STAT5B)	1	34	1	3399	0.0100029
GO:0007565	female pregnancy	biological_process	5	circRNA732(STAT5B)	1	34	1	3399	0.0100029
GO:0072136	metanephric mesenchymal cell proliferation involved in metanephros development	biological_process	12	circRNA1715(STAT1)	1	34	1	3399	0.0100029
GO:0038051	glucocorticoid-activated RNA polymerase II transcription factor binding transcription factor activity	molecular_function	7	circRNA1280(NR3C1)	1	34	1	3399	0.0100029
GO:0035411	catenin import into nucleus	biological_process	7	circRNA844(FAM53B)	1	34	1	3399	0.0100029
GO:0010603	regulation of cytoplasmic mRNA processing body assembly	biological_process	7	circRNA475(ATXN2)	1	34	1	3399	0.0100029
GO:0046037	GMP metabolic process	biological_process	12	circRNA1804(DLG1)	1	34	1	3399	0.0100029
GO:0043434	response to peptide hormone	biological_process	6	circRNA1715(STAT1)	1	34	1	3399	0.0100029
GO:0010883	regulation of lipid storage	biological_process	7	circRNA6014(FTO)	1	34	1	3399	0.0100029
GO:1902771	positive regulation of choline O-acetyltransferase activity	biological_process	7	circRNA591(SORL1)	1	34	1	3399	0.0100029
GO:1902955	positive regulation of early endosome to recycling endosome transport	biological_process	9	circRNA591(SORL1)	1	34	1	3399	0.0100029
GO:0032460	negative regulation of protein oligomerization	biological_process	8	circRNA591(SORL1)	1	34	1	3399	0.0100029
GO:1903760	regulation of voltage-gated potassium channel activity involved in ventricular cardiac muscle cell action potential repolarization	NA	NA	circRNA1804(DLG1)	1	34	1	3399	0.0100029
GO:0006549	isoleucine metabolic process	biological_process	8	circRNA732(STAT5B)	1	34	1	3399	0.0100029
GO:0007548	sex differentiation	biological_process	5	circRNA732(STAT5B)	1	34	1	3399	0.0100029
GO:0072162	metanephric mesenchymal cell differentiation	biological_process	11	circRNA1715(STAT1)	1	34	1	3399	0.0100029
GO:0004883	glucocorticoid receptor activity	molecular_function	6	circRNA1280(NR3C1)	1	34	1	3399	0.0100029
GO:0070672	response to interleukin-15	biological_process	7	circRNA732(STAT5B)	1	34	1	3399	0.0100029
GO:0070989	oxidative demethylation	biological_process	6	circRNA6014(FTO)	1	34	1	3399	0.0100029
GO:0046543	development of secondary female sexual characteristics	biological_process	6	circRNA732(STAT5B)	1	34	1	3399	0.0100029
GO:0000255	allantoin metabolic process	biological_process	7	circRNA732(STAT5B)	1	34	1	3399	0.0100029
GO:0042448	progesterone metabolic process	biological_process	7	circRNA732(STAT5B)	1	34	1	3399	0.0100029
GO:0060022	hard palate development	biological_process	5	circRNA1804(DLG1)	1	34	1	3399	0.0100029
GO:0035516	oxidative DNA demethylase activity	molecular_function	5	circRNA6014(FTO)	1	34	1	3399	0.0100029
GO:0048541	Peyer's patch development	biological_process	7	circRNA732(STAT5B)	1	34	1	3399	0.0100029
GO:0070350	regulation of white fat cell proliferation	biological_process	7	circRNA6014(FTO)	1	34	1	3399	0.0100029
GO:0030035	microspike assembly	biological_process	7	circRNA1459(FGD4)	1	34	1	3399	0.0100029
GO:1903764	regulation of potassium ion export across plasma membrane	NA	NA	circRNA1804(DLG1)	1	34	1	3399	0.0100029
GO:0097016	L27 domain binding	molecular_function	6	circRNA1804(DLG1)	1	34	1	3399	0.0100029
GO:0046544	development of secondary male sexual characteristics	biological_process	7	circRNA732(STAT5B)	1	34	1	3399	0.0100029
GO:0035515	oxidative RNA demethylase activity	molecular_function	5	circRNA6014(FTO)	1	34	1	3399	0.0100029
GO:0035553	oxidative single-stranded RNA demethylation	biological_process	11	circRNA6014(FTO)	1	34	2	3399	0.0199087
GO:0003810	protein-glutamine gamma-glutamyltransferase activity	molecular_function	7	circRNA1043(F13A1)	1	34	2	3399	0.0199087
GO:1990239	steroid hormone binding	molecular_function	6	circRNA1280(NR3C1)	1	34	2	3399	0.0199087
GO:0051604	protein maturation	biological_process	6	circRNA591(SORL1)	1	34	2	3399	0.0199087
GO:0035552	oxidative single-stranded DNA demethylation	biological_process	13	circRNA6014(FTO)	1	34	2	3399	0.0199087
GO:0070487	monocyte aggregation	biological_process	9	circRNA5915(CD44)	1	34	2	3399	0.0199087
GO:0043622	cortical microtubule organization	biological_process	8	circRNA1804(DLG1)	1	34	2	3399	0.0199087
GO:0070863	positive regulation of protein exit from endoplasmic reticulum	biological_process	9	circRNA591(SORL1)	1	34	2	3399	0.0199087
GO:0008476	protein-tyrosine sulfotransferase activity	molecular_function	7	circRNA945(TPST1)	1	34	2	3399	0.0199087
GO:1902953	positive regulation of ER to Golgi vesicle-mediated transport	biological_process	9	circRNA591(SORL1)	1	34	2	3399	0.0199087
GO:0043268	positive regulation of potassium ion transport	biological_process	10	circRNA1804(DLG1)	1	34	2	3399	0.0199087
GO:0035692	macrophage migration inhibitory factor receptor complex	cellular_component	6	circRNA5915(CD44)	1	34	2	3399	0.0199087
GO:1902963	negative regulation of metalloendopeptidase activity involved in amyloid precursor protein catabolic process	biological_process	12	circRNA591(SORL1)	1	34	2	3399	0.0199087
GO:0006478	peptidyl-tyrosine sulfation	biological_process	8	circRNA945(TPST1)	1	34	2	3399	0.0199087
GO:0000808	origin recognition complex	cellular_component	11	circRNA1718(ORC2)	1	34	2	3399	0.0199087
GO:0014910	regulation of smooth muscle cell migration	biological_process	10	circRNA591(SORL1)	1	34	2	3399	0.0199087
GO:0034116	positive regulation of heterotypic cell-cell adhesion	biological_process	7	circRNA5915(CD44)	1	34	2	3399	0.0199087
GO:0045197	establishment or maintenance of epithelial cell apical/basal polarity	biological_process	8	circRNA1804(DLG1)	1	34	2	3399	0.0199087
GO:0031641	regulation of myelination	biological_process	11	circRNA1804(DLG1)	1	34	2	3399	0.0199087
GO:0003896	DNA primase activity	molecular_function	9	circRNA1008(PRIM2)	1	34	2	3399	0.0199087
GO:0006101	citrate metabolic process	biological_process	9	circRNA732(STAT5B)	1	34	2	3399	0.0199087
GO:0001553	luteinization	biological_process	8	circRNA732(STAT5B)	1	34	2	3399	0.0199087
GO:0032819	positive regulation of natural killer cell proliferation	biological_process	9	circRNA732(STAT5B)	1	34	2	3399	0.0199087
GO:0060333	interferon-gamma-mediated signaling pathway	biological_process	8	circRNA1715(STAT1)	1	34	2	3399	0.0199087
GO:0045053	protein retention in Golgi apparatus	biological_process	7	circRNA591(SORL1)	1	34	2	3399	0.0199087
GO:0035255	ionotropic glutamate receptor binding	molecular_function	7	circRNA1804(DLG1)	1	34	2	3399	0.0199087
GO:0097025	MPP7-DLG1-LIN7 complex	cellular_component	7	circRNA1804(DLG1)	1	34	2	3399	0.0199087
GO:0051591	response to cAMP	biological_process	7	circRNA1715(STAT1)	1	34	2	3399	0.0199087
GO:0043734	DNA-N1-methyladenine dioxygenase activity	molecular_function	7	circRNA6014(FTO)	1	34	2	3399	0.0199087
GO:0060397	JAK-STAT cascade involved in growth hormone signaling pathway	biological_process	11	circRNA732(STAT5B)	1	34	2	3399	0.0199087
GO:1901165	positive regulation of trophoblast cell migration	biological_process	11	circRNA741(SMURF2)	1	34	2	3399	0.0199087
GO:0005664	nuclear origin of replication recognition complex	cellular_component	13	circRNA1718(ORC2)	1	34	2	3399	0.0199087
GO:0001659	temperature homeostasis	biological_process	6	circRNA6014(FTO)	1	34	2	3399	0.0199087
GO:0031579	membrane raft organization	biological_process	5	circRNA1804(DLG1)	1	34	2	3399	0.0199087
GO:0048729	tissue morphogenesis	biological_process	5	circRNA1804(DLG1)	1	34	2	3399	0.0199087
GO:0043219	lateral loop	cellular_component	6	circRNA1804(DLG1)	1	34	2	3399	0.0199087
GO:0007165	signal transduction	biological_process	6	circRNA1715(STAT1);circRNA1843(RASA2);circRNA2357(LVRN);circRNA5096(PLXNC1);circRNA732(STAT5B)	5	34	160	3399	0.0199665
GO:0043087	regulation of GTPase activity	biological_process	14	circRNA1843(RASA2);circRNA5096(PLXNC1)	2	34	24	3399	0.0233617
GO:0006260	DNA replication	biological_process	9	circRNA1008(PRIM2);circRNA1718(ORC2)	2	34	26	3399	0.0271693
GO:0008284	positive regulation of cell proliferation	biological_process	5	circRNA1715(STAT1);circRNA1804(DLG1);circRNA732(STAT5B)	3	34	66	3399	0.027255
GO:0005794	Golgi apparatus	cellular_component	9	circRNA1804(DLG1);circRNA408(ATP8B4);circRNA413(ATP8B4);circRNA475(ATXN2);circRNA5915(CD44);circRNA591(SORL1);circRNA945(TPST1)	6	34	237	3399	0.0278101
GO:0005658	alpha DNA polymerase:primase complex	cellular_component	13	circRNA1008(PRIM2)	1	34	3	3399	0.0297183
GO:1902966	positive regulation of protein localization to early endosome	biological_process	7	circRNA591(SORL1)	1	34	3	3399	0.0297183
GO:0001771	immunological synapse formation	biological_process	6	circRNA1804(DLG1)	1	34	3	3399	0.0297183
GO:0048661	positive regulation of smooth muscle cell proliferation	biological_process	6	circRNA1715(STAT1)	1	34	3	3399	0.0297183
GO:0035748	myelin sheath abaxonal region	cellular_component	5	circRNA1804(DLG1)	1	34	3	3399	0.0297183
GO:0005641	nuclear envelope lumen	cellular_component	12	circRNA591(SORL1)	1	34	3	3399	0.0297183
GO:0042921	glucocorticoid receptor signaling pathway	biological_process	10	circRNA1280(NR3C1)	1	34	3	3399	0.0297183
GO:0071549	cellular response to dexamethasone stimulus	biological_process	11	circRNA1280(NR3C1)	1	34	3	3399	0.0297183
GO:0030579	ubiquitin-dependent SMAD protein catabolic process	biological_process	10	circRNA741(SMURF2)	1	34	3	3399	0.0297183
GO:0005605	basal lamina	cellular_component	7	circRNA1804(DLG1)	1	34	3	3399	0.0297183
GO:0006307	DNA dealkylation involved in DNA repair	biological_process	10	circRNA6014(FTO)	1	34	3	3399	0.0297183
GO:0080111	DNA demethylation	biological_process	11	circRNA6014(FTO)	1	34	3	3399	0.0297183
GO:0006269	DNA replication, synthesis of RNA primer	biological_process	9	circRNA1008(PRIM2)	1	34	3	3399	0.0297183
GO:0005540	hyaluronic acid binding	molecular_function	6	circRNA5915(CD44)	1	34	3	3399	0.0297183
GO:1903753	negative regulation of p38MAPK cascade	biological_process	13	circRNA1804(DLG1)	1	34	3	3399	0.0297183
GO:0006103	2-oxoglutarate metabolic process	biological_process	9	circRNA732(STAT5B)	1	34	3	3399	0.0297183
GO:0045086	positive regulation of interleukin-2 biosynthetic process	biological_process	9	circRNA732(STAT5B)	1	34	3	3399	0.0297183
GO:0030856	regulation of epithelial cell differentiation	biological_process	8	circRNA732(STAT5B)	1	34	3	3399	0.0297183
GO:0000042	protein targeting to Golgi	biological_process	7	circRNA591(SORL1)	1	34	3	3399	0.0297183
GO:0030214	hyaluronan catabolic process	biological_process	9	circRNA5915(CD44)	1	34	3	3399	0.0297183
GO:0001779	natural killer cell differentiation	biological_process	9	circRNA732(STAT5B)	1	34	3	3399	0.0297183
GO:1902166	negative regulation of intrinsic apoptotic signaling pathway in response to DNA damage by p53 class mediator	biological_process	12	circRNA5915(CD44)	1	34	3	3399	0.0297183
GO:0045621	positive regulation of lymphocyte differentiation	biological_process	10	circRNA732(STAT5B)	1	34	3	3399	0.0297183
GO:0006892	post-Golgi vesicle-mediated transport	biological_process	7	circRNA591(SORL1)	1	34	3	3399	0.0297183
GO:0017154	semaphorin receptor activity	molecular_function	6	circRNA5096(PLXNC1)	1	34	3	3399	0.0297183
GO:0050772	positive regulation of axonogenesis	biological_process	10	circRNA5096(PLXNC1)	1	34	3	3399	0.0297183
GO:0051660	establishment of centrosome localization	biological_process	6	circRNA1804(DLG1)	1	34	3	3399	0.0297183
GO:0002369	T cell cytokine production	biological_process	8	circRNA1804(DLG1)	1	34	3	3399	0.0297183
GO:0001658	branching involved in ureteric bud morphogenesis	biological_process	8	circRNA1804(DLG1)	1	34	3	3399	0.0297183
GO:0008015	blood circulation	biological_process	7	circRNA1715(STAT1)	1	34	3	3399	0.0297183
GO:0045588	positive regulation of gamma-delta T cell differentiation	biological_process	12	circRNA732(STAT5B)	1	34	3	3399	0.0297183
GO:0044319	wound healing, spreading of cells	biological_process	8	circRNA5915(CD44)	1	34	3	3399	0.0297183
GO:0031235	intrinsic component of the cytoplasmic side of the plasma membrane	cellular_component	7	circRNA1843(RASA2)	1	34	3	3399	0.0297183
GO:0030169	low-density lipoprotein particle binding	molecular_function	7	circRNA591(SORL1)	1	34	3	3399	0.0297183
GO:0003700	transcription factor activity, sequence-specific DNA binding	molecular_function	4	circRNA1280(NR3C1);circRNA1715(STAT1);circRNA660(TRPS1);circRNA732(STAT5B)	4	34	122	3399	0.0318927
GO:0032355	response to estradiol	biological_process	8	circRNA732(STAT5B)	1	34	4	3399	0.0394326
GO:0000792	heterochromatin	cellular_component	12	circRNA1718(ORC2)	1	34	4	3399	0.0394326
GO:0019915	lipid storage	biological_process	6	circRNA732(STAT5B)	1	34	4	3399	0.0394326
GO:0031258	lamellipodium membrane	cellular_component	8	circRNA5915(CD44)	1	34	4	3399	0.0394326
GO:0032183	SUMO binding	molecular_function	6	circRNA1280(NR3C1)	1	34	4	3399	0.0394326
GO:0045930	negative regulation of mitotic cell cycle	biological_process	8	circRNA1804(DLG1)	1	34	4	3399	0.0394326
GO:0042982	amyloid precursor protein metabolic process	biological_process	6	circRNA1804(DLG1)	1	34	4	3399	0.0394326
GO:0034063	stress granule assembly	biological_process	6	circRNA475(ATXN2)	1	34	4	3399	0.0394326
GO:0048704	embryonic skeletal system morphogenesis	biological_process	10	circRNA1804(DLG1)	1	34	4	3399	0.0394326
GO:0031434	mitogen-activated protein kinase kinase binding	molecular_function	8	circRNA1804(DLG1)	1	34	4	3399	0.0394326
GO:0000983	transcription factor activity, RNA polymerase II core promoter sequence-specific	molecular_function	6	circRNA1715(STAT1)	1	34	4	3399	0.0394326
GO:0071383	cellular response to steroid hormone stimulus	biological_process	8	circRNA1280(NR3C1)	1	34	4	3399	0.0394326
GO:0043518	negative regulation of DNA damage response, signal transduction by p53 class mediator	biological_process	11	circRNA5915(CD44)	1	34	4	3399	0.0394326
GO:0031253	cell projection membrane	cellular_component	7	circRNA1804(DLG1)	1	34	4	3399	0.0394326
GO:0007595	lactation	biological_process	10	circRNA732(STAT5B)	1	34	5	3399	0.0490524
GO:0008198	ferrous iron binding	molecular_function	9	circRNA6014(FTO)	1	34	5	3399	0.0490524
GO:0016459	myosin complex	cellular_component	11	circRNA1245(MYO1F)	1	34	5	3399	0.0490524
GO:0018149	peptide cross-linking	biological_process	8	circRNA1043(F13A1)	1	34	5	3399	0.0490524
GO:0032870	cellular response to hormone stimulus	biological_process	7	circRNA732(STAT5B)	1	34	5	3399	0.0490524
GO:0048745	smooth muscle tissue development	biological_process	7	circRNA1804(DLG1)	1	34	5	3399	0.0490524
GO:0044344	cellular response to fibroblast growth factor stimulus	biological_process	8	circRNA5915(CD44)	1	34	5	3399	0.0490524
GO:0034629	cellular protein complex localization	biological_process	7	circRNA1804(DLG1)	1	34	5	3399	0.0490524
GO:0071526	semaphorin-plexin signaling pathway	biological_process	8	circRNA5096(PLXNC1)	1	34	5	3399	0.0490524
GO:0045954	positive regulation of natural killer cell mediated cytotoxicity	biological_process	7	circRNA732(STAT5B)	1	34	5	3399	0.0490524
GO:0043113	receptor clustering	biological_process	6	circRNA1804(DLG1)	1	34	5	3399	0.0490524
GO:0071897	DNA biosynthetic process	biological_process	8	circRNA1008(PRIM2)	1	34	5	3399	0.0490524
GO:0003887	DNA-directed DNA polymerase activity	molecular_function	8	circRNA1008(PRIM2)	1	34	5	3399	0.0490524
GO:0003688	DNA replication origin binding	molecular_function	8	circRNA1718(ORC2)	1	34	5	3399	0.0490524
GO:0031985	Golgi cisterna	cellular_component	12	circRNA591(SORL1)	1	34	5	3399	0.0490524
GO:0005802	trans-Golgi network	cellular_component	10	circRNA475(ATXN2);circRNA591(SORL1)	2	34	36	3399	0.0495041
GO:0006366	transcription from RNA polymerase II promoter	biological_process	11	circRNA1280(NR3C1);circRNA660(TRPS1);circRNA732(STAT5B)	3	34	87	3399	0.0548046
GO:0051879	Hsp90 protein binding	molecular_function	6	circRNA1280(NR3C1)	1	34	6	3399	0.0585787
GO:0043171	peptide catabolic process	biological_process	8	circRNA2357(LVRN)	1	34	6	3399	0.0585787
GO:0030953	astral microtubule organization	biological_process	8	circRNA1804(DLG1)	1	34	6	3399	0.0585787
GO:0060213	positive regulation of nuclear-transcribed mRNA poly(A) tail shortening	biological_process	14	circRNA1488(TNRC6B)	1	34	6	3399	0.0585787
GO:0007267	cell-cell signaling	biological_process	6	circRNA2357(LVRN)	1	34	6	3399	0.0585787
GO:0007596	blood coagulation	biological_process	6	circRNA1043(F13A1)	1	34	6	3399	0.0585787
GO:0002088	lens development in camera-type eye	biological_process	11	circRNA1804(DLG1)	1	34	6	3399	0.0585787
GO:0008324	cation transmembrane transporter activity	molecular_function	7	circRNA1337(SLC30A9)	1	34	6	3399	0.0585787
GO:1901215	negative regulation of neuron death	biological_process	8	circRNA591(SORL1)	1	34	6	3399	0.0585787
GO:0050768	negative regulation of neurogenesis	biological_process	10	circRNA591(SORL1)	1	34	6	3399	0.0585787
GO:0045579	positive regulation of B cell differentiation	biological_process	11	circRNA732(STAT5B)	1	34	6	3399	0.0585787
GO:0042391	regulation of membrane potential	biological_process	5	circRNA1804(DLG1)	1	34	6	3399	0.0585787
GO:0051291	protein heterooligomerization	biological_process	9	circRNA660(TRPS1)	1	34	6	3399	0.0585787
GO:0045931	positive regulation of mitotic cell cycle	biological_process	8	circRNA732(STAT5B)	1	34	6	3399	0.0585787
GO:0006357	regulation of transcription from RNA polymerase II promoter	biological_process	12	circRNA1715(STAT1);circRNA1863(BRWD1);circRNA732(STAT5B)	3	34	93	3399	0.0644494
GO:0008022	protein C-terminus binding	molecular_function	5	circRNA1804(DLG1);circRNA475(ATXN2)	2	34	42	3399	0.0652001
GO:0070830	bicellular tight junction assembly	biological_process	9	circRNA1804(DLG1)	1	34	7	3399	0.0680123
GO:0090004	positive regulation of establishment of protein localization to plasma membrane	biological_process	8	circRNA1804(DLG1)	1	34	7	3399	0.0680123
GO:0046580	negative regulation of Ras protein signal transduction	biological_process	11	circRNA1843(RASA2)	1	34	7	3399	0.0680123
GO:0070006	metalloaminopeptidase activity	molecular_function	9	circRNA2357(LVRN)	1	34	7	3399	0.0680123
GO:0035278	miRNA mediated inhibition of translation	biological_process	11	circRNA1488(TNRC6B)	1	34	7	3399	0.0680123
GO:1900153	positive regulation of nuclear-transcribed mRNA catabolic process, deadenylation-dependent decay	biological_process	13	circRNA1488(TNRC6B)	1	34	7	3399	0.0680123
GO:0001540	amyloid-beta binding	molecular_function	6	circRNA591(SORL1)	1	34	7	3399	0.0680123
GO:0033962	cytoplasmic mRNA processing body assembly	biological_process	6	circRNA475(ATXN2)	1	34	7	3399	0.0680123
GO:0004012	phospholipid-translocating ATPase activity	molecular_function	12	circRNA408(ATP8B4);circRNA413(ATP8B4)	1	34	7	3399	0.0680123
GO:0000245	spliceosomal complex assembly	biological_process	12	circRNA985(RBM5)	1	34	7	3399	0.0680123
GO:0050729	positive regulation of inflammatory response	biological_process	8	circRNA732(STAT5B)	1	34	7	3399	0.0680123
GO:0040018	positive regulation of multicellular organism growth	biological_process	7	circRNA732(STAT5B)	1	34	7	3399	0.0680123
GO:0006605	protein targeting	biological_process	6	circRNA591(SORL1)	1	34	7	3399	0.0680123
GO:0015459	potassium channel regulator activity	molecular_function	4	circRNA1804(DLG1)	1	34	7	3399	0.0680123
GO:0001937	negative regulation of endothelial cell proliferation	biological_process	7	circRNA1715(STAT1)	1	34	7	3399	0.0680123
GO:0016607	nuclear speck	cellular_component	14	circRNA150(ZC3H13);circRNA6014(FTO);circRNA741(SMURF2)	3	34	96	3399	0.0695514
GO:0042787	protein ubiquitination involved in ubiquitin-dependent protein catabolic process	biological_process	10	circRNA1762(UBR4);circRNA741(SMURF2)	2	34	44	3399	0.0707617
GO:0001077	transcriptional activator activity, RNA polymerase II core promoter proximal region sequence-specific binding	molecular_function	7	circRNA1280(NR3C1);circRNA732(STAT5B)	2	34	45	3399	0.0735998
GO:0001935	endothelial cell proliferation	biological_process	6	circRNA1804(DLG1)	1	34	8	3399	0.0773542
GO:0003707	steroid hormone receptor activity	molecular_function	5	circRNA1280(NR3C1)	1	34	8	3399	0.0773542
GO:0030866	cortical actin cytoskeleton organization	biological_process	7	circRNA1804(DLG1)	1	34	8	3399	0.0773542
GO:0003899	DNA-directed 5'-3' RNA polymerase activity	molecular_function	8	circRNA1008(PRIM2)	1	34	8	3399	0.0773542
GO:0007162	negative regulation of cell adhesion	biological_process	5	circRNA5096(PLXNC1)	1	34	8	3399	0.0773542
GO:0033209	tumor necrosis factor-mediated signaling pathway	biological_process	9	circRNA1715(STAT1)	1	34	8	3399	0.0773542
GO:0071560	cellular response to transforming growth factor beta stimulus	biological_process	8	circRNA1280(NR3C1)	1	34	8	3399	0.0773542
GO:0043401	steroid hormone mediated signaling pathway	biological_process	8	circRNA1280(NR3C1)	1	34	8	3399	0.0773542
GO:0000381	regulation of alternative mRNA splicing, via spliceosome	biological_process	13	circRNA985(RBM5)	1	34	8	3399	0.0773542
GO:0031047	gene silencing by RNA	biological_process	10	circRNA1488(TNRC6B)	1	34	8	3399	0.0773542
GO:0001657	ureteric bud development	biological_process	7	circRNA1804(DLG1)	1	34	8	3399	0.0773542
GO:0045211	postsynaptic membrane	cellular_component	8	circRNA1804(DLG1)	1	34	8	3399	0.0773542
GO:0032091	negative regulation of protein binding	biological_process	7	circRNA591(SORL1)	1	34	8	3399	0.0773542
GO:0009898	cytoplasmic side of plasma membrane	cellular_component	6	circRNA1804(DLG1)	1	34	8	3399	0.0773542
GO:0004871	signal transducer activity	molecular_function	4	circRNA1715(STAT1);circRNA732(STAT5B)	2	34	47	3399	0.0793852
GO:0045944	positive regulation of transcription from RNA polymerase II promoter	biological_process	13	circRNA1280(NR3C1);circRNA1337(SLC30A9);circRNA1715(STAT1);circRNA660(TRPS1);circRNA732(STAT5B)	5	34	234	3399	0.0803536
GO:0008270	zinc ion binding	molecular_function	8	circRNA1280(NR3C1);circRNA1762(UBR4);circRNA2357(LVRN);circRNA660(TRPS1)	4	34	169	3399	0.0857489
GO:0051539	4 iron, 4 sulfur cluster binding	molecular_function	6	circRNA1008(PRIM2)	1	34	9	3399	0.0866051
GO:0005844	polysome	cellular_component	8	circRNA475(ATXN2)	1	34	9	3399	0.0866051
GO:0071363	cellular response to growth factor stimulus	biological_process	7	circRNA732(STAT5B)	1	34	9	3399	0.0866051
GO:0004896	cytokine receptor activity	molecular_function	6	circRNA5915(CD44)	1	34	9	3399	0.0866051
GO:0006622	protein targeting to lysosome	biological_process	8	circRNA591(SORL1)	1	34	9	3399	0.0866051
GO:0008217	regulation of blood pressure	biological_process	8	circRNA2357(LVRN)	1	34	9	3399	0.0866051
GO:0016525	negative regulation of angiogenesis	biological_process	11	circRNA1715(STAT1)	1	34	9	3399	0.0866051
GO:0045648	positive regulation of erythrocyte differentiation	biological_process	8	circRNA732(STAT5B)	1	34	9	3399	0.0866051
GO:0016922	ligand-dependent nuclear receptor binding	molecular_function	6	circRNA1337(SLC30A9)	1	34	9	3399	0.0866051
GO:0045332	phospholipid translocation	biological_process	9	circRNA408(ATP8B4);circRNA413(ATP8B4)	1	34	9	3399	0.0866051
GO:0043325	phosphatidylinositol-3,4-bisphosphate binding	molecular_function	9	circRNA2814(PLEKHA2)	1	34	9	3399	0.0866051
GO:0042110	T cell activation	biological_process	6	circRNA1804(DLG1)	1	34	9	3399	0.0866051
GO:0030514	negative regulation of BMP signaling pathway	biological_process	15	circRNA741(SMURF2)	1	34	10	3399	0.095766
GO:0042130	negative regulation of T cell proliferation	biological_process	9	circRNA1804(DLG1)	1	34	10	3399	0.095766
GO:0005154	epidermal growth factor receptor binding	molecular_function	7	circRNA475(ATXN2)	1	34	10	3399	0.095766
GO:0072562	blood microparticle	cellular_component	6	circRNA1043(F13A1)	1	34	10	3399	0.095766
GO:0043029	T cell homeostasis	biological_process	6	circRNA732(STAT5B)	1	34	10	3399	0.095766
GO:0043407	negative regulation of MAP kinase activity	biological_process	13	circRNA591(SORL1)	1	34	10	3399	0.095766
GO:0042277	peptide binding	molecular_function	5	circRNA2357(LVRN)	1	34	10	3399	0.095766
GO:0034097	response to cytokine	biological_process	6	circRNA1715(STAT1)	1	34	10	3399	0.095766
GO:0043154	negative regulation of cysteine-type endopeptidase activity involved in apoptotic process	biological_process	13	circRNA5915(CD44)	1	34	10	3399	0.095766
GO:0060612	adipose tissue development	biological_process	8	circRNA6014(FTO)	1	34	10	3399	0.095766
GO:0033077	T cell differentiation in thymus	biological_process	10	circRNA732(STAT5B)	1	34	10	3399	0.095766
GO:0051216	cartilage development	biological_process	8	circRNA5915(CD44)	1	34	10	3399	0.095766
GO:0008104	protein localization	biological_process	5	circRNA1804(DLG1)	1	34	11	3399	0.104838
GO:0015914	phospholipid transport	biological_process	8	circRNA408(ATP8B4);circRNA413(ATP8B4)	1	34	11	3399	0.104838
GO:0016328	lateral plasma membrane	cellular_component	7	circRNA1804(DLG1)	1	34	11	3399	0.104838
GO:0043124	negative regulation of I-kappaB kinase/NF-kappaB signaling	biological_process	10	circRNA1715(STAT1)	1	34	11	3399	0.104838
GO:0032947	protein complex scaffold	molecular_function	4	circRNA1804(DLG1)	1	34	11	3399	0.104838
GO:0030512	negative regulation of transforming growth factor beta receptor signaling pathway	biological_process	12	circRNA741(SMURF2)	1	34	11	3399	0.104838
GO:0050680	negative regulation of epithelial cell proliferation	biological_process	6	circRNA1804(DLG1)	1	34	11	3399	0.104838
GO:0098655	cation transmembrane transport	biological_process	7	circRNA1337(SLC30A9)	1	34	11	3399	0.104838
GO:0001085	RNA polymerase II transcription factor binding	molecular_function	6	circRNA660(TRPS1)	1	34	11	3399	0.104838
GO:0004177	aminopeptidase activity	molecular_function	8	circRNA2357(LVRN)	1	34	11	3399	0.104838
GO:0016021	integral component of membrane	cellular_component	6	circRNA1337(SLC30A9);circRNA1943(ERMARD);circRNA408(ATP8B4);circRNA413(ATP8B4);circRNA4934(GPR137B);circRNA5096(PLXNC1);circRNA5915(CD44);circRNA591(SORL1);circRNA5983(TEX2);circRNA6273(CRLF2);circRNA6809(PLXDC2)	10	34	658	3399	0.104979
GO:0072659	protein localization to plasma membrane	biological_process	6	circRNA1804(DLG1)	1	34	12	3399	0.113821
GO:0006631	fatty acid metabolic process	biological_process	9	circRNA732(STAT5B)	1	34	12	3399	0.113821
GO:0030155	regulation of cell adhesion	biological_process	5	circRNA732(STAT5B)	1	34	12	3399	0.113821
GO:0001772	immunological synapse	cellular_component	7	circRNA1804(DLG1)	1	34	12	3399	0.113821
GO:0005923	bicellular tight junction	cellular_component	6	circRNA1804(DLG1)	1	34	12	3399	0.113821
GO:0030838	positive regulation of actin filament polymerization	biological_process	11	circRNA1804(DLG1)	1	34	12	3399	0.113821
GO:0051898	negative regulation of protein kinase B signaling	biological_process	10	circRNA1804(DLG1)	1	34	12	3399	0.113821
GO:0006915	apoptotic process	biological_process	7	circRNA1715(STAT1);circRNA985(RBM5)	2	34	60	3399	0.12007
GO:0051536	iron-sulfur cluster binding	molecular_function	5	circRNA1008(PRIM2)	1	34	13	3399	0.122717
GO:0006919	activation of cysteine-type endopeptidase activity involved in apoptotic process	biological_process	14	circRNA1715(STAT1)	1	34	13	3399	0.122717
GO:0070373	negative regulation of ERK1 and ERK2 cascade	biological_process	12	circRNA1804(DLG1)	1	34	13	3399	0.122717
GO:0030374	ligand-dependent nuclear receptor transcription coactivator activity	molecular_function	7	circRNA1337(SLC30A9)	1	34	13	3399	0.122717
GO:0019902	phosphatase binding	molecular_function	6	circRNA1804(DLG1)	1	34	13	3399	0.122717
GO:0030032	lamellipodium assembly	biological_process	7	circRNA1459(FGD4)	1	34	14	3399	0.131526
GO:0090263	positive regulation of canonical Wnt signaling pathway	biological_process	11	circRNA844(FAM53B)	1	34	14	3399	0.131526
GO:0030175	filopodium	cellular_component	6	circRNA1459(FGD4)	1	34	14	3399	0.131526
GO:0050731	positive regulation of peptidyl-tyrosine phosphorylation	biological_process	10	circRNA5915(CD44)	1	34	15	3399	0.140249
GO:0031594	neuromuscular junction	cellular_component	4	circRNA1804(DLG1)	1	34	15	3399	0.140249
GO:0007268	chemical synaptic transmission	biological_process	7	circRNA1804(DLG1)	1	34	15	3399	0.140249
GO:0016337	single organismal cell-cell adhesion	biological_process	6	circRNA1804(DLG1)	1	34	15	3399	0.140249
GO:0033138	positive regulation of peptidyl-serine phosphorylation	biological_process	10	circRNA5915(CD44)	1	34	16	3399	0.148887
GO:0000122	negative regulation of transcription from RNA polymerase II promoter	biological_process	12	circRNA1280(NR3C1);circRNA1804(DLG1);circRNA660(TRPS1)	3	34	135	3399	0.150635
GO:0045732	positive regulation of protein catabolic process	biological_process	9	circRNA591(SORL1)	1	34	17	3399	0.157441
GO:0046332	SMAD binding	molecular_function	5	circRNA741(SMURF2)	1	34	17	3399	0.157441
GO:0010494	cytoplasmic stress granule	cellular_component	10	circRNA475(ATXN2)	1	34	17	3399	0.157441
GO:0006351	transcription, DNA-templated	biological_process	10	circRNA1280(NR3C1);circRNA1715(STAT1);circRNA732(STAT5B)	3	34	140	3399	0.162687
GO:0000979	RNA polymerase II core promoter sequence-specific DNA binding	molecular_function	11	circRNA732(STAT5B)	1	34	18	3399	0.165912
GO:0007015	actin filament organization	biological_process	7	circRNA1804(DLG1)	1	34	18	3399	0.165912
GO:0044325	ion channel binding	molecular_function	5	circRNA1804(DLG1)	1	34	18	3399	0.165912
GO:0001047	core promoter binding	molecular_function	9	circRNA1280(NR3C1)	1	34	18	3399	0.165912
GO:0006812	cation transport	biological_process	6	circRNA1337(SLC30A9)	1	34	18	3399	0.165912
GO:0030165	PDZ domain binding	molecular_function	6	circRNA2814(PLEKHA2)	1	34	19	3399	0.174299
GO:0002244	hematopoietic progenitor cell differentiation	biological_process	7	circRNA6092(WDR7);circRNA902(WDR7)	1	34	19	3399	0.174299
GO:0032869	cellular response to insulin stimulus	biological_process	9	circRNA1715(STAT1)	1	34	20	3399	0.182605
GO:0001228	transcriptional activator activity, RNA polymerase II transcription regulatory region sequence-specific binding	molecular_function	6	circRNA660(TRPS1)	1	34	20	3399	0.182605
GO:0043565	sequence-specific DNA binding	molecular_function	7	circRNA1280(NR3C1);circRNA660(TRPS1)	2	34	79	3399	0.186362
GO:0043066	negative regulation of apoptotic process	biological_process	9	circRNA5915(CD44);circRNA732(STAT5B)	2	34	82	3399	0.197304
GO:0014069	postsynaptic density	cellular_component	4	circRNA1804(DLG1)	1	34	22	3399	0.198974
GO:0016779	nucleotidyltransferase activity	molecular_function	6	circRNA1008(PRIM2)	1	34	22	3399	0.198974
GO:0019900	kinase binding	molecular_function	6	circRNA1804(DLG1)	1	34	22	3399	0.198974
GO:0016323	basolateral plasma membrane	cellular_component	6	circRNA1804(DLG1)	1	34	23	3399	0.207039
GO:0008237	metallopeptidase activity	molecular_function	7	circRNA2357(LVRN)	1	34	23	3399	0.207039
GO:0008289	lipid binding	molecular_function	4	circRNA5983(TEX2)	1	34	23	3399	0.207039
GO:0070374	positive regulation of ERK1 and ERK2 cascade	biological_process	12	circRNA5915(CD44)	1	34	23	3399	0.207039
GO:0005089	Rho guanyl-nucleotide exchange factor activity	molecular_function	5	circRNA1459(FGD4)	1	34	24	3399	0.215025
GO:0007399	nervous system development	biological_process	7	circRNA1804(DLG1)	1	34	24	3399	0.215025
GO:0046872	metal ion binding	molecular_function	6	circRNA1008(PRIM2);circRNA1280(NR3C1);circRNA1459(FGD4);circRNA150(ZC3H13);circRNA2357(LVRN);circRNA985(RBM5)	6	34	411	3399	0.221916
GO:0000151	ubiquitin ligase complex	cellular_component	7	circRNA741(SMURF2)	1	34	25	3399	0.222933
GO:0035023	regulation of Rho protein signal transduction	biological_process	11	circRNA1459(FGD4)	1	34	25	3399	0.222933
GO:0003697	single-stranded DNA binding	molecular_function	8	circRNA1008(PRIM2)	1	34	26	3399	0.230764
GO:0055037	recycling endosome	cellular_component	10	circRNA591(SORL1)	1	34	27	3399	0.238518
GO:0003774	motor activity	molecular_function	9	circRNA1245(MYO1F)	1	34	27	3399	0.238518
GO:0005681	spliceosomal complex	cellular_component	8	circRNA985(RBM5)	1	34	27	3399	0.238518
GO:0000784	nuclear chromosome, telomeric region	cellular_component	13	circRNA1718(ORC2)	1	34	28	3399	0.246196
GO:0003677	DNA binding	molecular_function	6	circRNA1008(PRIM2);circRNA1280(NR3C1);circRNA1715(STAT1);circRNA732(STAT5B)	4	34	255	3399	0.248754
GO:0004842	ubiquitin-protein transferase activity	molecular_function	6	circRNA1762(UBR4);circRNA741(SMURF2)	2	34	97	3399	0.253013
GO:0008380	RNA splicing	biological_process	10	circRNA985(RBM5)	1	34	29	3399	0.253799
GO:0016324	apical plasma membrane	cellular_component	6	circRNA5915(CD44)	1	34	29	3399	0.253799
GO:0045121	membrane raft	cellular_component	5	circRNA1804(DLG1)	1	34	30	3399	0.261327
GO:0032147	activation of protein kinase activity	biological_process	12	circRNA1804(DLG1)	1	34	31	3399	0.268782
GO:0000785	chromatin	cellular_component	11	circRNA1718(ORC2)	1	34	31	3399	0.268782
GO:0007030	Golgi organization	biological_process	5	circRNA408(ATP8B4);circRNA413(ATP8B4)	1	34	32	3399	0.276163
GO:0003682	chromatin binding	molecular_function	4	circRNA1337(SLC30A9);circRNA660(TRPS1)	2	34	105	3399	0.283038
GO:0005515	protein binding	molecular_function	4	circRNA1715(STAT1)	1	34	33	3399	0.283473
GO:0006355	regulation of transcription, DNA-templated	biological_process	11	circRNA1280(NR3C1);circRNA1715(STAT1);circRNA660(TRPS1);circRNA732(STAT5B)	4	34	271	3399	0.285014
GO:0007010	cytoskeleton organization	biological_process	5	circRNA1863(BRWD1)	1	34	34	3399	0.29071
GO:0003729	mRNA binding	molecular_function	8	circRNA985(RBM5)	1	34	34	3399	0.29071
GO:0045202	synapse	cellular_component	3	circRNA1804(DLG1)	1	34	35	3399	0.297877
GO:0030027	lamellipodium	cellular_component	6	circRNA1459(FGD4)	1	34	36	3399	0.304973
GO:0048471	perinuclear region of cytoplasm	cellular_component	9	circRNA1804(DLG1);circRNA475(ATXN2)	2	34	112	3399	0.309281
GO:0016020	membrane	cellular_component	3	circRNA1337(SLC30A9);circRNA1718(ORC2);circRNA1762(UBR4);circRNA1943(ERMARD);circRNA408(ATP8B4);circRNA413(ATP8B4);circRNA475(ATXN2);circRNA4934(GPR137B);circRNA5096(PLXNC1);circRNA5915(CD44);circRNA591(SORL1);circRNA5983(TEX2);circRNA6273(CRLF2);circRNA6809(PLXDC2)	13	34	1120	3399	0.311859
GO:0005911	cell-cell junction	cellular_component	4	circRNA1804(DLG1)	1	34	40	3399	0.332669
GO:0046983	protein dimerization activity	molecular_function	5	circRNA732(STAT5B)	1	34	40	3399	0.332669
GO:0005667	transcription factor complex	cellular_component	7	circRNA660(TRPS1)	1	34	40	3399	0.332669
GO:0005783	endoplasmic reticulum	cellular_component	9	circRNA1804(DLG1);circRNA591(SORL1);circRNA5983(TEX2)	3	34	206	3399	0.340156
GO:0043234	protein complex	cellular_component	4	circRNA1280(NR3C1);circRNA660(TRPS1)	2	34	121	3399	0.342789
GO:0006397	mRNA processing	biological_process	10	circRNA985(RBM5)	1	34	42	3399	0.346112
GO:0042995	cell projection	cellular_component	5	circRNA5915(CD44)	1	34	42	3399	0.346112
GO:0000977	RNA polymerase II regulatory region sequence-specific DNA binding	molecular_function	10	circRNA660(TRPS1)	1	34	43	3399	0.352735
GO:0030054	cell junction	cellular_component	3	circRNA1804(DLG1)	1	34	46	3399	0.372214
GO:0030529	intracellular ribonucleoprotein complex	cellular_component	7	circRNA475(ATXN2)	1	34	47	3399	0.37858
GO:0007155	cell adhesion	biological_process	4	circRNA5915(CD44)	1	34	48	3399	0.384884
GO:0043547	positive regulation of GTPase activity	biological_process	15	circRNA1459(FGD4);circRNA1843(RASA2)	2	34	134	3399	0.390349
GO:0000790	nuclear chromatin	cellular_component	13	circRNA660(TRPS1)	1	34	51	3399	0.403423
GO:0003676	nucleic acid binding	molecular_function	5	circRNA1488(TNRC6B);circRNA660(TRPS1);circRNA985(RBM5)	3	34	232	3399	0.412738
GO:0005874	microtubule	cellular_component	11	circRNA1804(DLG1)	1	34	53	3399	0.41548
GO:0005813	centrosome	cellular_component	9	circRNA1718(ORC2);circRNA1762(UBR4)	2	34	147	3399	0.436481
GO:0019904	protein domain specific binding	molecular_function	5	circRNA660(TRPS1)	1	34	57	3399	0.438889
GO:0000287	magnesium ion binding	molecular_function	7	circRNA408(ATP8B4);circRNA413(ATP8B4)	1	34	58	3399	0.444597
GO:0043065	positive regulation of apoptotic process	biological_process	9	circRNA985(RBM5)	1	34	60	3399	0.455846
GO:0042981	regulation of apoptotic process	biological_process	8	circRNA985(RBM5)	1	34	60	3399	0.455846
GO:0008233	peptidase activity	molecular_function	5	circRNA2357(LVRN)	1	34	61	3399	0.461387
GO:0005654	nucleoplasm	cellular_component	11	circRNA1280(NR3C1);circRNA150(ZC3H13);circRNA1718(ORC2);circRNA1762(UBR4);circRNA660(TRPS1);circRNA985(RBM5)	6	34	542	3399	0.464031
GO:0005769	early endosome	cellular_component	10	circRNA591(SORL1)	1	34	62	3399	0.466873
GO:0006511	ubiquitin-dependent protein catabolic process	biological_process	9	circRNA741(SMURF2)	1	34	66	3399	0.48828
GO:0000978	RNA polymerase II core promoter proximal region sequence-specific DNA binding	molecular_function	11	circRNA1280(NR3C1)	1	34	69	3399	0.503786
GO:0009986	cell surface	cellular_component	5	circRNA5915(CD44)	1	34	72	3399	0.518835
GO:0030154	cell differentiation	biological_process	6	circRNA660(TRPS1)	1	34	73	3399	0.523752
GO:0005634	nucleus	cellular_component	9	circRNA1280(NR3C1);circRNA1337(SLC30A9);circRNA1715(STAT1);circRNA1718(ORC2);circRNA1804(DLG1);circRNA1863(BRWD1);circRNA6014(FTO);circRNA660(TRPS1);circRNA732(STAT5B);circRNA844(FAM53B);circRNA985(RBM5)	11	34	1076	3399	0.529849
GO:0005730	nucleolus	cellular_component	11	circRNA1715(STAT1);circRNA1863(BRWD1)	2	34	177	3399	0.535669
GO:0061630	ubiquitin protein ligase activity	molecular_function	7	circRNA741(SMURF2)	1	34	76	3399	0.538213
GO:0005768	endosome	cellular_component	9	circRNA591(SORL1)	1	34	77	3399	0.542938
GO:0005096	GTPase activator activity	molecular_function	5	circRNA1843(RASA2)	1	34	77	3399	0.542938
GO:0003723	RNA binding	molecular_function	6	circRNA1488(TNRC6B);circRNA150(ZC3H13);circRNA475(ATXN2);circRNA985(RBM5)	4	34	384	3399	0.54595
GO:0055085	transmembrane transport	biological_process	5	circRNA1337(SLC30A9)	1	34	81	3399	0.561373
GO:0006508	proteolysis	biological_process	6	circRNA2357(LVRN)	1	34	89	3399	0.596102
GO:0005856	cytoskeleton	cellular_component	9	circRNA1337(SLC30A9)	1	34	92	3399	0.608424
GO:0016740	transferase activity	molecular_function	4	circRNA1008(PRIM2);circRNA741(SMURF2);circRNA945(TPST1)	3	34	316	3399	0.625092
GO:0005925	focal adhesion	cellular_component	6	circRNA5915(CD44)	1	34	97	3399	0.628156
GO:0016567	protein ubiquitination	biological_process	10	circRNA741(SMURF2)	1	34	103	3399	0.650562
GO:0019901	protein kinase binding	molecular_function	7	circRNA1804(DLG1)	1	34	104	3399	0.654167
GO:0005886	plasma membrane	cellular_component	5	circRNA1804(DLG1);circRNA2357(LVRN);circRNA408(ATP8B4);circRNA413(ATP8B4);circRNA5915(CD44)	4	34	443	3399	0.664491
GO:0045296	cadherin binding	molecular_function	6	circRNA1804(DLG1)	1	34	107	3399	0.664765
GO:0016787	hydrolase activity	molecular_function	4	circRNA2357(LVRN);circRNA408(ATP8B4);circRNA413(ATP8B4)	2	34	226	3399	0.671632
GO:0005615	extracellular space	cellular_component	5	circRNA591(SORL1)	1	34	110	3399	0.675048
GO:0005737	cytoplasm	cellular_component	7	circRNA1280(NR3C1);circRNA1715(STAT1);circRNA1804(DLG1);circRNA1843(RASA2);circRNA2357(LVRN);circRNA475(ATXN2);circRNA6092(WDR7);circRNA732(STAT5B);circRNA741(SMURF2);circRNA902(WDR7)	9	34	997	3399	0.704863
GO:0045893	positive regulation of transcription, DNA-templated	biological_process	12	circRNA1715(STAT1)	1	34	127	3399	0.727785
GO:0035556	intracellular signal transduction	biological_process	7	circRNA1843(RASA2)	1	34	128	3399	0.730614
GO:0070062	extracellular exosome	cellular_component	7	circRNA1804(DLG1);circRNA5915(CD44);circRNA591(SORL1);circRNA6809(PLXDC2)	4	34	518	3399	0.784158
GO:0042802	identical protein binding	molecular_function	5	circRNA741(SMURF2)	1	34	170	3399	0.826789
GO:0006810	transport	biological_process	5	circRNA591(SORL1)	1	34	188	3399	0.856911
GO:0000166	nucleotide binding	molecular_function	5	circRNA1245(MYO1F);circRNA408(ATP8B4);circRNA413(ATP8B4)	2	34	371	3399	0.899655
GO:0005524	ATP binding	molecular_function	9	circRNA1245(MYO1F);circRNA408(ATP8B4);circRNA413(ATP8B4)	2	34	459	3399	0.955267
GO:0005829	cytosol	cellular_component	9	circRNA1280(NR3C1);circRNA1762(UBR4);circRNA1863(BRWD1);circRNA5915(CD44)	4	34	793	3399	0.97286
