# Supplementary material for: Analysis of mRNA and circRNA Expression Profiles of Bovine Monocyte-Derived Macrophages Infected With Mycobacterium avium subsp. paratuberculosis
Source: Front Microbiol. 2022 Jan 3;12:796922. doi: 10.3389/fmicb.2021.796922 (PMC8761944; doi:10.3389/fmicb.2021.796922)
Supplement: Supplementary Table 9 — KEGG enrichment analysis results table. [file Table_9.XLSX]

## Sheet: Sheet1
pathway_id	pathway_name	Genes	S gene number	TS gene number	B gene number	TB gene number	pvalue
ko05203	Viral carcinogenesis	circRNA1762(UBR4);circRNA1843(RASA2);circRNA732(STAT5B)	3	11	56	1359	0.00864763
ko04917	Prolactin signaling pathway	circRNA1715(STAT1);circRNA732(STAT5B)	2	11	19	1359	0.0094527
ko04658	Th1 and Th2 cell differentiation	circRNA1715(STAT1);circRNA732(STAT5B)	2	11	22	1359	0.0126008
ko04630	Jak-STAT signaling pathway	circRNA1715(STAT1);circRNA732(STAT5B)	2	11	34	1359	0.0290181
ko04933	AGE-RAGE signaling pathway in diabetic complications	circRNA1715(STAT1);circRNA732(STAT5B)	2	11	36	1359	0.0322998
ko04217	Necroptosis	circRNA1715(STAT1);circRNA732(STAT5B)	2	11	38	1359	0.0357248
ko04659	Th17 cell differentiation	circRNA1715(STAT1);circRNA732(STAT5B)	2	11	38	1359	0.0357248
ko05162	Measles	circRNA1715(STAT1);circRNA732(STAT5B)	2	11	39	1359	0.0374895
ko04080	Neuroactive ligand-receptor interaction	circRNA1280(NR3C1)	1	11	5	1359	0.0398788
ko04062	Chemokine signaling pathway	circRNA1715(STAT1);circRNA732(STAT5B)	2	11	47	1359	0.0527886
ko05161	Hepatitis B	circRNA1715(STAT1);circRNA732(STAT5B)	2	11	47	1359	0.0527886
ko03030	DNA replication	circRNA1008(PRIM2)	1	11	7	1359	0.0554214
ko04610	Complement and coagulation cascades	circRNA1043(F13A1)	1	11	9	1359	0.0707349
ko05321	Inflammatiory bowel disease (IBD)	circRNA1715(STAT1)	1	11	9	1359	0.0707349
ko05165	Human papillomavirus infection	circRNA1715(STAT1);circRNA1762(UBR4)	2	11	63	1359	0.0888563
ko04340	Hedgehog signaling pathway	circRNA741(SMURF2)	1	11	12	1359	0.0932822
ko04512	ECM-receptor interaction	circRNA5915(CD44)	1	11	12	1359	0.0932822
ko04640	Hematopoietic cell lineage	circRNA5915(CD44)	1	11	15	1359	0.115331
ko04350	TGF-beta signaling pathway	circRNA741(SMURF2)	1	11	18	1359	0.136892
ko05140	Leishmaniasis	circRNA1715(STAT1)	1	11	19	1359	0.143971
ko05223	Non-small cell lung cancer	circRNA732(STAT5B)	1	11	21	1359	0.157973
ko05221	Acute myeloid leukemia	circRNA732(STAT5B)	1	11	24	1359	0.178586
ko00240	Pyrimidine metabolism	circRNA1008(PRIM2)	1	11	24	1359	0.178586
ko05200	Pathways in cancer	circRNA1715(STAT1);circRNA732(STAT5B)	2	11	96	1359	0.17936
ko05212	Pancreatic cancer	circRNA1715(STAT1)	1	11	25	1359	0.185354
ko05220	Chronic myeloid leukemia	circRNA732(STAT5B)	1	11	26	1359	0.192071
ko04620	Toll-like receptor signaling pathway	circRNA1715(STAT1)	1	11	28	1359	0.205355
ko05145	Toxoplasmosis	circRNA1715(STAT1)	1	11	28	1359	0.205355
ko04012	ErbB signaling pathway	circRNA732(STAT5B)	1	11	29	1359	0.211923
ko04110	Cell cycle	circRNA1718(ORC2)	1	11	35	1359	0.250301
ko00230	Purine metabolism	circRNA1008(PRIM2)	1	11	38	1359	0.268846
ko05160	Hepatitis C	circRNA1715(STAT1)	1	11	40	1359	0.280977
ko04919	Thyroid hormone signaling pathway	circRNA1715(STAT1)	1	11	41	1359	0.286973
ko05206	MicroRNAs in cancer	circRNA5915(CD44)	1	11	41	1359	0.286973
ko04360	Axon guidance	circRNA5096(PLXNC1)	1	11	42	1359	0.292924
ko05152	Tuberculosis	circRNA1715(STAT1)	1	11	46	1359	0.316279
ko05168	Herpes simplex infection	circRNA1715(STAT1)	1	11	46	1359	0.316279
ko04014	Ras signaling pathway	circRNA1843(RASA2)	1	11	50	1359	0.33893
ko04120	Ubiquitin mediated proteolysis	circRNA741(SMURF2)	1	11	50	1359	0.33893
ko05164	Influenza A	circRNA1715(STAT1)	1	11	50	1359	0.33893
ko04380	Osteoclast differentiation	circRNA1715(STAT1)	1	11	51	1359	0.344486
ko05205	Proteoglycans in cancer	circRNA5915(CD44)	1	11	53	1359	0.355469
ko04621	NOD-like receptor signaling pathway	circRNA1715(STAT1)	1	11	53	1359	0.355469
ko05167	Kaposi's sarcoma-associated herpesvirus infection	circRNA1715(STAT1)	1	11	59	1359	0.387423
ko05169	Epstein-Barr virus infection	circRNA5915(CD44)	1	11	68	1359	0.432659
ko05166	HTLV-I infection	circRNA732(STAT5B)	1	11	68	1359	0.432659
ko04010	MAPK signaling pathway	circRNA1843(RASA2)	1	11	70	1359	0.44229
ko04144	Endocytosis	circRNA741(SMURF2)	1	11	72	1359	0.451772
